# Supplementary material for: Associations between psychological or biological stress indicators and gut microbiota in pregnant women – findings from a prospective longitudinal study
Source: BMC Microbiol. 2025 Jul 19;25:442. doi: 10.1186/s12866-025-04146-6 (PMC12275315; doi:10.1186/s12866-025-04146-6)
Supplement: Supplementary file 1 — Supplementary Material 1. [file 12866_2025_4146_MOESM1_ESM.xlsx]

## Sheet: Legends
Table S1: Sample metadata and accession numbers for sequencing data.
Table S2: Effect of covariates on the alpha diversity of the gut microbiota. Variation in OTU richness or Shannon diversity was analyzed using LMM. Significance tests are based on the Satterthwaite method. The table shows numerator and denominator degrees of freedom, the F-statistics and the resulting probability values.
Table S3: Pairwise differences in gut microbiota composition between study time points, tested with LDM.
Table S4: Effects of covariates on the composition of the gut microbiota at different stages of the perinatal period, tested with LDM. The resulting probability (p) values for each covariate are shown in the table.
Table S5: Association between stress-related variables and the alpha diversity of the gut microbiota. The effect of perceived stress (PSS), anxiety (STAI), depressive symptoms (EPDS) and cortisol levels was analyzed using LMM. Cortisol was measured in the first and third trimester, while for PSS, STAI and EPDS, mean values for pregnancy and postpartum and the difference between pregnancy and post…
Table S6: Association between stress-related variables and the composition of the microbiota at different study time points. The effect of perceived stress (PSS), anxiety (STAI), depressive symptoms (EPDS) and cortisol levels was analyzed using LDM. Cortisol was measured in the first and third trimester, while for PSS, STAI and EPDS, the mean values for pregnancy and postpartum and the difference…
Table S7: Association between stress-related variables and the stability in microbiota composition. The effect of perceived stress (PSS), anxiety (STAI), depressive symptoms (EPDS) and cortisol levels was analyzed using general linear models. Cortisol was measured in the first and third trimester, while for PSS, STAI and EPDS, the mean values for pregnancy and postpartum and the difference betwee…
Table S8: Relationship between stress-related variables and microbiota heterogeneity (i.e. interindividual dispersion). The influence of perceived stress (PSS), anxiety (STAI), depressive symptoms (EPDS) and cortisol levels was analyzed using general linear models. Cortisol was measured in the first and third trimester, while for PSS, STAI and EPDS the mean values for pregnancy and postpartum and…

## Sheet: Table S1
ID	Individual	Sample_accession1	Sample_accession2	Time_point	age	BMI_prepregnancy	BMI_2trim	gestational_age_days	parity	child_sex	hypertension	gestational_diabetes	birth_weight	apgar_5min	RUN	PSS_T1	PSS_T2	PSS_T3	PSS_T4	PSS_T5	PSS_T6	PSS_T7	PSS_T8	STAI_T1	STAI_T2	STAI_T3	STAI_T4	STAI_T5	STAI_T6	STAI_T7	STAI_T8	EPDS_T1	EPDS_T2	EPDS_T3	EPDS_T4	EPDS_T5	EPDS_T6	EPDS_T7	EPDS_T8	Cortisol_Trim1	Cortisol_Trim3
G202_MI	G202	ERS23026829	ERS23026830	1.trimester	44	22.8625	27.2173	285	multipara	girl	NA	NA	NA	NA	schm2203_MGI	8	8	9	11	6	5	9	NA	10	10	10	10	8	11	17	NA	1	6	1	5	3	3	1	NA	418.97	587.09
G202_MII	G202	ERS23026831	ERS23026832	2.trimester	44	22.8625	27.2173	285	multipara	girl	NA	NA	NA	NA	schm2203_MGI	8	8	9	11	6	5	9	NA	10	10	10	10	8	11	17	NA	1	6	1	5	3	3	1	NA	418.97	587.09
G202_MIII	G202	ERS23026833	ERS23026834	3.trimester	44	22.8625	27.2173	285	multipara	girl	NA	NA	NA	NA	schm2203_MGI	8	8	9	11	6	5	9	NA	10	10	10	10	8	11	17	NA	1	6	1	5	3	3	1	NA	418.97	587.09
G202_MIV	G202	ERS23026835	ERS23026836	postpartum	44	22.8625	27.2173	285	multipara	girl	NA	NA	NA	NA	schm2203_MGI	8	8	9	11	6	5	9	NA	10	10	10	10	8	11	17	NA	1	6	1	5	3	3	1	NA	418.97	587.09
G206_MI	G206	ERS23026837	ERS23026838	1.trimester	26	21.7738	24.3141	285	primipara	girl	0	0	3620	10	schm2203_MGI	22	17	19	16	19	21	20	19	11	11	7	10	12	11	15	13	14	6	7	9	9	10	11	15	144.954	1115.93
G206_MII	G206	ERS23026839	ERS23026840	2.trimester	26	21.7738	24.3141	285	primipara	girl	0	0	3620	10	schm2203_MGI	22	17	19	16	19	21	20	19	11	11	7	10	12	11	15	13	14	6	7	9	9	10	11	15	144.954	1115.93
G206_MIII	G206	ERS23026841	ERS23026842	3.trimester	26	21.7738	24.3141	285	primipara	girl	0	0	3620	10	schm2203_MGI	22	17	19	16	19	21	20	19	11	11	7	10	12	11	15	13	14	6	7	9	9	10	11	15	144.954	1115.93
G206_MIV	G206	ERS23026843	ERS23026844	postpartum	26	21.7738	24.3141	285	primipara	girl	0	0	3620	10	schm2203_MGI	22	17	19	16	19	21	20	19	11	11	7	10	12	11	15	13	14	6	7	9	9	10	11	15	144.954	1115.93
G207_MI	G207	ERS23026845	ERS23026846	1.trimester	31	21.7993	23.5294	291	multipara	girl	0	0	3360	10	schm2203_MGI	19	12	18	26	26	19	16	20	8	8	8	12	10	10	7	13	9	0	6	17	16	12	3	2	292.069	779.035
G207_MII	G207	ERS23026847	ERS23026848	2.trimester	31	21.7993	23.5294	291	multipara	girl	0	0	3360	10	schm2203_MGI	19	12	18	26	26	19	16	20	8	8	8	12	10	10	7	13	9	0	6	17	16	12	3	2	292.069	779.035
G207_MIII	G207	ERS23026849	ERS23026850	3.trimester	31	21.7993	23.5294	291	multipara	girl	0	0	3360	10	schm2203_MGI	19	12	18	26	26	19	16	20	8	8	8	12	10	10	7	13	9	0	6	17	16	12	3	2	292.069	779.035
G207_MIV	G207	ERS23026851	ERS23026852	postpartum	31	21.7993	23.5294	291	multipara	girl	0	0	3360	10	schm2203_MGI	19	12	18	26	26	19	16	20	8	8	8	12	10	10	7	13	9	0	6	17	16	12	3	2	292.069	779.035
G213_MI	G213	ERS23026859	ERS23026860	1.trimester	36	20.1092	22.3435	274	multipara	boy	NA	NA	3800	10	schm2203_MGI	19	18	13	20	16	20	13	NA	14	14	10	13	10	14	12	NA	11	11	5	11	6	10	10	NA	298.241	597.384
G213_MII	G213	ERS23026861	ERS23026862	2.trimester	36	20.1092	22.3435	274	multipara	boy	NA	NA	3800	10	schm2203_MGI	19	18	13	20	16	20	13	NA	14	14	10	13	10	14	12	NA	11	11	5	11	6	10	10	NA	298.241	597.384
G213_MIII	G213	ERS23026863	ERS23026864	3.trimester	36	20.1092	22.3435	274	multipara	boy	NA	NA	3800	10	schm2203_MGI	19	18	13	20	16	20	13	NA	14	14	10	13	10	14	12	NA	11	11	5	11	6	10	10	NA	298.241	597.384
G213_MIV	G213	ERS23026865	ERS23026866	postpartum	36	20.1092	22.3435	274	multipara	boy	NA	NA	3800	10	schm2203_MGI	19	18	13	20	16	20	13	NA	14	14	10	13	10	14	12	NA	11	11	5	11	6	10	10	NA	298.241	597.384
G214_MI	G214	ERS23026867	ERS23026868	1.trimester	30	23.3887	27.3982	286	primipara	girl	0	0	3500	10	schm2203_MGI	9	11	9	13	17	12	10	16	12	11	12	11	13	9	15	12	3	7	3	4	7	2	6	11	249.624	545.088
G214_MII	G214	ERS23026869	ERS23026870	2.trimester	30	23.3887	27.3982	286	primipara	girl	0	0	3500	10	schm2203_MGI	9	11	9	13	17	12	10	16	12	11	12	11	13	9	15	12	3	7	3	4	7	2	6	11	249.624	545.088
G214_MIII	G214	ERS23026871	ERS23026872	3.trimester	30	23.3887	27.3982	286	primipara	girl	0	0	3500	10	schm2203_MGI	9	11	9	13	17	12	10	16	12	11	12	11	13	9	15	12	3	7	3	4	7	2	6	11	249.624	545.088
G214_MIV	G214	ERS23026873	ERS23026874	postpartum	30	23.3887	27.3982	286	primipara	girl	0	0	3500	10	schm2203_MGI	9	11	9	13	17	12	10	16	12	11	12	11	13	9	15	12	3	7	3	4	7	2	6	11	249.624	545.088
G215_MI	G215	ERS23026875	ERS23026876	1.trimester	28	17.5146	19.437	277	primipara	boy	NA	NA	3220	10	schm2203_MGI	15	15	19	13	11	13	16	NA	9	9	6	12	9	15	11	NA	3	10	4	7	7	3	4	NA	527.734	855.84
G215_MII	G215	ERS23026877	ERS23026878	2.trimester	28	17.5146	19.437	277	primipara	boy	NA	NA	3220	10	schm2203_MGI	15	15	19	13	11	13	16	NA	9	9	6	12	9	15	11	NA	3	10	4	7	7	3	4	NA	527.734	855.84
G215_MIII	G215	ERS23026879	ERS23026880	3.trimester	28	17.5146	19.437	277	primipara	boy	NA	NA	3220	10	schm2203_MGI	15	15	19	13	11	13	16	NA	9	9	6	12	9	15	11	NA	3	10	4	7	7	3	4	NA	527.734	855.84
G215_MIV	G215	ERS23026881	ERS23026882	postpartum	28	17.5146	19.437	277	primipara	boy	NA	NA	3220	10	schm2203_MGI	15	15	19	13	11	13	16	NA	9	9	6	12	9	15	11	NA	3	10	4	7	7	3	4	NA	527.734	855.84
G216_MI	G216	ERS23026883	ERS23026884	1.trimester	30	29.7211	31.6263	274	multipara	girl	NA	NA	3450	9	schm2203_MGI	13	9	15	16	13	11	23	NA	10	10	11	7	10	8	11	NA	4	11	4	4	7	8	9	NA	174.93	792.858
G216_MII	G216	ERS23026885	ERS23026886	2.trimester	30	29.7211	31.6263	274	multipara	girl	NA	NA	3450	9	schm2203_MGI	13	9	15	16	13	11	23	NA	10	10	11	7	10	8	11	NA	4	11	4	4	7	8	9	NA	174.93	792.858
G216_MIII	G216	ERS23026887	ERS23026888	3.trimester	30	29.7211	31.6263	274	multipara	girl	NA	NA	3450	9	schm2203_MGI	13	9	15	16	13	11	23	NA	10	10	11	7	10	8	11	NA	4	11	4	4	7	8	9	NA	174.93	792.858
G216_MIV	G216	ERS23026889	ERS23026890	postpartum	30	29.7211	31.6263	274	multipara	girl	NA	NA	3450	9	schm2203_MGI	13	9	15	16	13	11	23	NA	10	10	11	7	10	8	11	NA	4	11	4	4	7	8	9	NA	174.93	792.858
G217_MI	G217	ERS23026891	ERS23026892	1.trimester	33	24.2188	22.2656	280	multipara	boy	0	0	4200	9	schm2203_MGI	11	11	3	4	1	7	13	6	14	14	7	8	8	6	7	6	3	3	1	1	1	1	3	1	344.405	829.58
G217_MII	G217	ERS23026893	ERS23026894	2.trimester	33	24.2188	22.2656	280	multipara	boy	0	0	4200	9	schm2203_MGI	11	11	3	4	1	7	13	6	14	14	7	8	8	6	7	6	3	3	1	1	1	1	3	1	344.405	829.58
G217_MIII	G217	ERS23026895	ERS23026896	3.trimester	33	24.2188	22.2656	280	multipara	boy	0	0	4200	9	schm2203_MGI	11	11	3	4	1	7	13	6	14	14	7	8	8	6	7	6	3	3	1	1	1	1	3	1	344.405	829.58
G217_MIV	G217	ERS23026897	ERS23026898	postpartum	33	24.2188	22.2656	280	multipara	boy	0	0	4200	9	schm2203_MGI	11	11	3	4	1	7	13	6	14	14	7	8	8	6	7	6	3	3	1	1	1	1	3	1	344.405	829.58
G218_MI	G218	ERS23026899	ERS23026900	1.trimester	31	20.5151	22.0932	271	primipara	boy	1	0	2780	10	schm2203_MGI	12	7	12	15	17	14	15	12	8	7	13	11	8	8	15	9	3	3	6	5	9	8	6	5	NA	NA
G218_MII	G218	ERS23026901	ERS23026902	2.trimester	31	20.5151	22.0932	271	primipara	boy	1	0	2780	10	schm2203_MGI	12	7	12	15	17	14	15	12	8	7	13	11	8	8	15	9	3	3	6	5	9	8	6	5	NA	NA
G218_MIII	G218	ERS23026903	ERS23026904	3.trimester	31	20.5151	22.0932	271	primipara	boy	1	0	2780	10	schm2203_MGI	12	7	12	15	17	14	15	12	8	7	13	11	8	8	15	9	3	3	6	5	9	8	6	5	NA	NA
G218_MIV	G218	ERS23026905	ERS23026906	postpartum	31	20.5151	22.0932	271	primipara	boy	1	0	2780	10	schm2203_MGI	12	7	12	15	17	14	15	12	8	7	13	11	8	8	15	9	3	3	6	5	9	8	6	5	NA	NA
G219_MI	G219	ERS23026907	ERS23026908	1.trimester	24	19.2336	21.7738	276	primipara	girl	0	0	2850	9	schm2203_MGI	17	16	10	5	9	11	3	7	13	9	10	10	10	9	11	6	8	6	2	3	3	6	2	1	424.102	613.591
G219_MII	G219	ERS23026909	ERS23026910	2.trimester	24	19.2336	21.7738	276	primipara	girl	0	0	2850	9	schm2203_MGI	17	16	10	5	9	11	3	7	13	9	10	10	10	9	11	6	8	6	2	3	3	6	2	1	424.102	613.591
G219_MIII	G219	ERS23026911	ERS23026912	3.trimester	24	19.2336	21.7738	276	primipara	girl	0	0	2850	9	schm2203_MGI	17	16	10	5	9	11	3	7	13	9	10	10	10	9	11	6	8	6	2	3	3	6	2	1	424.102	613.591
G219_MIV	G219	ERS23026913	ERS23026914	postpartum	24	19.2336	21.7738	276	primipara	girl	0	0	2850	9	schm2203_MGI	17	16	10	5	9	11	3	7	13	9	10	10	10	9	11	6	8	6	2	3	3	6	2	1	424.102	613.591
G221_MI	G221	ERS23026915	ERS23026916	1.trimester	33	20.7157	22.3863	282	multipara	girl	0	0	3300	10	schm2203_MGI	12	15	19	15	13	20	20	20	9	10	10	11	12	11	10	9	5	7	9	15	12	11	8	10	213	1193.7
G221_MII	G221	ERS23026917	ERS23026918	2.trimester	33	20.7157	22.3863	282	multipara	girl	0	0	3300	10	schm2203_MGI	12	15	19	15	13	20	20	20	9	10	10	11	12	11	10	9	5	7	9	15	12	11	8	10	213	1193.7
G221_MIII	G221	ERS23026919	ERS23026920	3.trimester	33	20.7157	22.3863	282	multipara	girl	0	0	3300	10	schm2203_MGI	12	15	19	15	13	20	20	20	9	10	10	11	12	11	10	9	5	7	9	15	12	11	8	10	213	1193.7
G221_MIV	G221	ERS23026921	ERS23026922	postpartum	33	20.7157	22.3863	282	multipara	girl	0	0	3300	10	schm2203_MGI	12	15	19	15	13	20	20	20	9	10	10	11	12	11	10	9	5	7	9	15	12	11	8	10	213	1193.7
G222_MI	G222	ERS23026923	ERS23026924	1.trimester	32	22.0934	24.0129	278	multipara	girl	0	0	3270	10	schm2203_MGI	9	4	10	8	5	9	14	11	7	6	6	6	7	9	8	8	4	0	3	4	1	5	4	4	808.786	3938.67
G222_MII	G222	ERS23026925	ERS23026926	2.trimester	32	22.0934	24.0129	278	multipara	girl	0	0	3270	10	schm2203_MGI	9	4	10	8	5	9	14	11	7	6	6	6	7	9	8	8	4	0	3	4	1	5	4	4	808.786	3938.67
G222_MIII	G222	ERS23026927	ERS23026928	3.trimester	32	22.0934	24.0129	278	multipara	girl	0	0	3270	10	schm2203_MGI	9	4	10	8	5	9	14	11	7	6	6	6	7	9	8	8	4	0	3	4	1	5	4	4	808.786	3938.67
G222_MIV	G222	ERS23026929	ERS23026930	postpartum	32	22.0934	24.0129	278	multipara	girl	0	0	3270	10	schm2203_MGI	9	4	10	8	5	9	14	11	7	6	6	6	7	9	8	8	4	0	3	4	1	5	4	4	808.786	3938.67
G223_MI	G223	ERS23026931	ERS23026932	1.trimester	37	21.5451	23.597	274	multipara	boy	0	0	3860	10	schm2203_MGI	4	2	16	0	0	8	8	0	7	6	6	6	6	6	6	6	0	0	0	0	0	0	0	0	NA	NA
G223_MII	G223	ERS23026933	ERS23026934	2.trimester	37	21.5451	23.597	274	multipara	boy	0	0	3860	10	schm2203_MGI	4	2	16	0	0	8	8	0	7	6	6	6	6	6	6	6	0	0	0	0	0	0	0	0	NA	NA
G223_MIII	G223	ERS23026935	ERS23026936	3.trimester	37	21.5451	23.597	274	multipara	boy	0	0	3860	10	schm2203_MGI	4	2	16	0	0	8	8	0	7	6	6	6	6	6	6	6	0	0	0	0	0	0	0	0	NA	NA
G223_MIV	G223	ERS23026937	ERS23026938	postpartum	37	21.5451	23.597	274	multipara	boy	0	0	3860	10	schm2203_MGI	4	2	16	0	0	8	8	0	7	6	6	6	6	6	6	6	0	0	0	0	0	0	0	0	NA	NA
G227_MI	G227	ERS23026939	ERS23026940	1.trimester	33	22.6757	NA	273	primipara	girl	0	0	3050	7	schm2203_MGI	5	14	6	NA	14	17	16	20	10	7	7	NA	11	11	NA	13	1	4	1	NA	4	3	11	17	363.759	590.719
G227_MII	G227	ERS23026941	ERS23026942	2.trimester	33	22.6757	NA	273	primipara	girl	0	0	3050	7	schm2203_MGI	5	14	6	NA	14	17	16	20	10	7	7	NA	11	11	NA	13	1	4	1	NA	4	3	11	17	363.759	590.719
G227_MIII	G227	ERS23026943	ERS23026944	3.trimester	33	22.6757	NA	273	primipara	girl	0	0	3050	7	schm2203_MGI	5	14	6	NA	14	17	16	20	10	7	7	NA	11	11	NA	13	1	4	1	NA	4	3	11	17	363.759	590.719
G227_MIV	G227	ERS23026945	ERS23026946	postpartum	33	22.6757	NA	273	primipara	girl	0	0	3050	7	schm2203_MGI	5	14	6	NA	14	17	16	20	10	7	7	NA	11	11	NA	13	1	4	1	NA	4	3	11	17	363.759	590.719
G228_MI	G228	ERS23026947	ERS23026948	1.trimester	26	28.6501	29.7521	280	multipara	girl	0	0	3610	10	schm2203_MGI	16	12	11	14	19	10	16	14	8	6	6	18	11	6	10	11	12	8	5	9	11	6	9	5	NA	NA
G228_MII	G228	ERS23026949	ERS23026950	2.trimester	26	28.6501	29.7521	280	multipara	girl	0	0	3610	10	schm2203_MGI	16	12	11	14	19	10	16	14	8	6	6	18	11	6	10	11	12	8	5	9	11	6	9	5	NA	NA
G228_MIII	G228	ERS23026951	ERS23026952	3.trimester	26	28.6501	29.7521	280	multipara	girl	0	0	3610	10	schm2203_MGI	16	12	11	14	19	10	16	14	8	6	6	18	11	6	10	11	12	8	5	9	11	6	9	5	NA	NA
G228_MIV	G228	ERS23026953	ERS23026954	postpartum	26	28.6501	29.7521	280	multipara	girl	0	0	3610	10	schm2203_MGI	16	12	11	14	19	10	16	14	8	6	6	18	11	6	10	11	12	8	5	9	11	6	9	5	NA	NA
G230_MI	G230	ERS23026955	ERS23026956	1.trimester	33	23.9521	25.8166	285	multipara	girl	0	0	2840	10	schm2203_MGI	11	16	13	16	NA	17	15	12	17	19	15	12	NA	13	10	10	9	7	8	10	NA	11	7	8	836.344	534.128
G230_MII	G230	ERS23026957	ERS23026958	2.trimester	33	23.9521	25.8166	285	multipara	girl	0	0	2840	10	schm2203_MGI	11	16	13	16	NA	17	15	12	17	19	15	12	NA	13	10	10	9	7	8	10	NA	11	7	8	836.344	534.128
G230_MIII	G230	ERS23026959	ERS23026960	3.trimester	33	23.9521	25.8166	285	multipara	girl	0	0	2840	10	schm2203_MGI	11	16	13	16	NA	17	15	12	17	19	15	12	NA	13	10	10	9	7	8	10	NA	11	7	8	836.344	534.128
G230_MIV	G230	ERS23026961	ERS23026962	postpartum	33	23.9521	25.8166	285	multipara	girl	0	0	2840	10	schm2203_MGI	11	16	13	16	NA	17	15	12	17	19	15	12	NA	13	10	10	9	7	8	10	NA	11	7	8	836.344	534.128
G231_MI	G231	ERS23026963	ERS23026964	1.trimester	38	22.7694	24.8777	284	multipara	girl	0	1	3320	10	schm2203_MGI	11	12	10	12	17	13	12	13	12	11	10	15	13	14	10	10	2	5	6	8	8	7	8	6	288.773	552.03
G231_MIV	G231	ERS23026965	ERS23026966	postpartum	38	22.7694	24.8777	284	multipara	girl	0	1	3320	10	schm2203_MGI	11	12	10	12	17	13	12	13	12	11	10	15	13	14	10	10	2	5	6	8	8	7	8	6	288.773	552.03
G232_MI	G232	ERS23026967	ERS23026968	1.trimester	25	34.375	33.5938	273	primipara	girl	0	1	3260	10	schm2203_MGI	14	12	7	7	7	11	13	13	8	11	6	10	9	10	9	11	6	9	2	3	3	6	8	7	356.578	690.349
G232_MII	G232	ERS23026969	ERS23026970	2.trimester	25	34.375	33.5938	273	primipara	girl	0	1	3260	10	schm2203_MGI	14	12	7	7	7	11	13	13	8	11	6	10	9	10	9	11	6	9	2	3	3	6	8	7	356.578	690.349
G232_MIII	G232	ERS23026971	ERS23026972	3.trimester	25	34.375	33.5938	273	primipara	girl	0	1	3260	10	schm2203_MGI	14	12	7	7	7	11	13	13	8	11	6	10	9	10	9	11	6	9	2	3	3	6	8	7	356.578	690.349
G232_MIV	G232	ERS23026973	ERS23026974	postpartum	25	34.375	33.5938	273	primipara	girl	0	1	3260	10	schm2203_MGI	14	12	7	7	7	11	13	13	8	11	6	10	9	10	9	11	6	9	2	3	3	6	8	7	356.578	690.349
G233_MI	G233	ERS23026975	ERS23026976	1.trimester	32	23.03	24.6244	247	multipara	girl	NA	NA	NA	NA	schm2203_MGI	14	NA	20	9	13	11	NA	19	14	NA	15	15	9	10	NA	10	3	NA	4	1	6	3	NA	8	340.566	675.758
G233_MII	G233	ERS23026977	ERS23026978	2.trimester	32	23.03	24.6244	247	multipara	girl	NA	NA	NA	NA	schm2203_MGI	14	NA	20	9	13	11	NA	19	14	NA	15	15	9	10	NA	10	3	NA	4	1	6	3	NA	8	340.566	675.758
G233_MIII	G233	ERS23026979	ERS23026980	3.trimester	32	23.03	24.6244	247	multipara	girl	NA	NA	NA	NA	schm2203_MGI	14	NA	20	9	13	11	NA	19	14	NA	15	15	9	10	NA	10	3	NA	4	1	6	3	NA	8	340.566	675.758
G233_MIV	G233	ERS23026981	ERS23026982	postpartum	32	23.03	24.6244	247	multipara	girl	NA	NA	NA	NA	schm2203_MGI	14	NA	20	9	13	11	NA	19	14	NA	15	15	9	10	NA	10	3	NA	4	1	6	3	NA	8	340.566	675.758
G235_MI	G235	ERS23026983	ERS23026984	1.trimester	30	25.2092	26.6097	295	primipara	boy	0	0	4060	10	schm2203_MGI	16	11	13	14	10	15	22	18	13	10	11	11	12	10	23	9	9	4	8	6	5	9	19	8	394.047	633.071
G235_MII	G235	ERS23026985	ERS23026986	2.trimester	30	25.2092	26.6097	295	primipara	boy	0	0	4060	10	schm2203_MGI	16	11	13	14	10	15	22	18	13	10	11	11	12	10	23	9	9	4	8	6	5	9	19	8	394.047	633.071
G235_MIII	G235	ERS23026987	ERS23026988	3.trimester	30	25.2092	26.6097	295	primipara	boy	0	0	4060	10	schm2203_MGI	16	11	13	14	10	15	22	18	13	10	11	11	12	10	23	9	9	4	8	6	5	9	19	8	394.047	633.071
G235_MIV	G235	ERS23026989	ERS23026990	postpartum	30	25.2092	26.6097	295	primipara	boy	0	0	4060	10	schm2203_MGI	16	11	13	14	10	15	22	18	13	10	11	11	12	10	23	9	9	4	8	6	5	9	19	8	394.047	633.071
G241_MI	G241	ERS23026991	ERS23026992	1.trimester	30	20.0796	21.8724	276	primipara	girl	0	0	3490	10	schm2203_MGI	8	5	9	12	6	4	8	9	12	9	7	6	6	6	11	10	0	0	1	1	0	0	1	1	399.936	838.473
G241_MII	G241	ERS23026993	ERS23026994	2.trimester	30	20.0796	21.8724	276	primipara	girl	0	0	3490	10	schm2203_MGI	8	5	9	12	6	4	8	9	12	9	7	6	6	6	11	10	0	0	1	1	0	0	1	1	399.936	838.473
G241_MIII	G241	ERS23026995	ERS23026996	3.trimester	30	20.0796	21.8724	276	primipara	girl	0	0	3490	10	schm2203_MGI	8	5	9	12	6	4	8	9	12	9	7	6	6	6	11	10	0	0	1	1	0	0	1	1	399.936	838.473
G243_MI	G243	ERS23026997	ERS23026998	1.trimester	36	23.3067	26.8923	274	multipara	boy	NA	NA	3790	10	schm2203_MGI	10	16	9	7	5	14	8	NA	8	7	11	16	7	10	8	NA	0	2	0	0	0	1	3	NA	330.145	736.362
G243_MII	G243	ERS23026999	ERS23027000	2.trimester	36	23.3067	26.8923	274	multipara	boy	NA	NA	3790	10	schm2203_MGI	10	16	9	7	5	14	8	NA	8	7	11	16	7	10	8	NA	0	2	0	0	0	1	3	NA	330.145	736.362
G243_MIII	G243	ERS23027001	ERS23027002	3.trimester	36	23.3067	26.8923	274	multipara	boy	NA	NA	3790	10	schm2203_MGI	10	16	9	7	5	14	8	NA	8	7	11	16	7	10	8	NA	0	2	0	0	0	1	3	NA	330.145	736.362
G243_MIV	G243	ERS23027003	ERS23027004	postpartum	36	23.3067	26.8923	274	multipara	boy	NA	NA	3790	10	schm2203_MGI	10	16	9	7	5	14	8	NA	8	7	11	16	7	10	8	NA	0	2	0	0	0	1	3	NA	330.145	736.362
G245_MI	G245	ERS23027005	ERS23027006	1.trimester	28	23.7954	25.4685	271	multipara	boy	0	0	3360	10	schm2203_MGI	15	21	17	13	14	12	8	13	8	18	9	8	13	9	19	8	0	8	4	3	2	2	1	0	435.452	532.726
G262_MIV	G262	ERS23027067	ERS23027068	postpartum	31	26.0417	27.2924	286	primipara	girl	0	0	3850	6	schm2203_MGI	14	13	15	16	13	17	16	17	11	10	17	10	11	11	20	9	4	4	3	2	5	5	3	6	292.912	510.768
G263_MI	G263	ERS23027069	ERS23027070	1.trimester	34	18.6122	19.2653	291	primipara	boy	0	0	3170	10	schm2203_MGI	18	11	8	8	14	13	15	15	13	14	9	9	12	13	12	12	4	10	4	4	12	9	9	5	509.157	602.611
G263_MII	G263	ERS23027071	ERS23027072	2.trimester	34	18.6122	19.2653	291	primipara	boy	0	0	3170	10	schm2203_MGI	18	11	8	8	14	13	15	15	13	14	9	9	12	13	12	12	4	10	4	4	12	9	9	5	509.157	602.611
G263_MIII	G263	ERS23027073	ERS23027074	3.trimester	34	18.6122	19.2653	291	primipara	boy	0	0	3170	10	schm2203_MGI	18	11	8	8	14	13	15	15	13	14	9	9	12	13	12	12	4	10	4	4	12	9	9	5	509.157	602.611
G263_MIV	G263	ERS23027075	ERS23027076	postpartum	34	18.6122	19.2653	291	primipara	boy	0	0	3170	10	schm2203_MGI	18	11	8	8	14	13	15	15	13	14	9	9	12	13	12	12	4	10	4	4	12	9	9	5	509.157	602.611
G265_MI	G265	ERS23027077	ERS23027078	1.trimester	28	21.4536	21.83	291	primipara	girl	0	0	3270	10	schm2203_MGI	18	16	NA	23	15	16	15	13	17	10	NA	13	9	9	8	8	9	8	NA	7	8	6	5	3	386.637	576.696
G265_MII	G265	ERS23027079	ERS23027080	2.trimester	28	21.4536	21.83	291	primipara	girl	0	0	3270	10	schm2203_MGI	18	16	NA	23	15	16	15	13	17	10	NA	13	9	9	8	8	9	8	NA	7	8	6	5	3	386.637	576.696
G265_MIII	G265	ERS23027081	ERS23027082	3.trimester	28	21.4536	21.83	291	primipara	girl	0	0	3270	10	schm2203_MGI	18	16	NA	23	15	16	15	13	17	10	NA	13	9	9	8	8	9	8	NA	7	8	6	5	3	386.637	576.696
G265_MIV	G265	ERS23027083	ERS23027084	postpartum	28	21.4536	21.83	291	primipara	girl	0	0	3270	10	schm2203_MGI	18	16	NA	23	15	16	15	13	17	10	NA	13	9	9	8	8	9	8	NA	7	8	6	5	3	386.637	576.696
G266_MI	G266	ERS23027085	ERS23027086	1.trimester	28	21.9671	23.2072	280	primipara	boy	0	0	2680	NA	schm2203_MGI	6	9	11	12	15	NA	NA	13	11	10	9	9	11	NA	NA	9	0	2	1	1	3	NA	NA	5	331.381	933.797
G266_MII	G266	ERS23027087	ERS23027088	2.trimester	28	21.9671	23.2072	280	primipara	boy	0	0	2680	NA	schm2203_MGI	6	9	11	12	15	NA	NA	13	11	10	9	9	11	NA	NA	9	0	2	1	1	3	NA	NA	5	331.381	933.797
G266_MIII	G266	ERS23027089	ERS23027090	3.trimester	28	21.9671	23.2072	280	primipara	boy	0	0	2680	NA	schm2203_MGI	6	9	11	12	15	NA	NA	13	11	10	9	9	11	NA	NA	9	0	2	1	1	3	NA	NA	5	331.381	933.797
G266_MIV	G266	ERS23027091	ERS23027092	postpartum	28	21.9671	23.2072	280	primipara	boy	0	0	2680	NA	schm2203_MGI	6	9	11	12	15	NA	NA	13	11	10	9	9	11	NA	NA	9	0	2	1	1	3	NA	NA	5	331.381	933.797
G270_MI	G270	ERS23027093	ERS23027094	1.trimester	32	22.9591	24.841	278	multipara	boy	0	1	2900	10	schm2203_MGI	13	11	13	9	9	15	9	15	10	10	12	9	NA	10	9	11	4	6	3	2	3	5	4	6	468.666	802.253
G270_MII	G270	ERS23027095	ERS23027096	2.trimester	32	22.9591	24.841	278	multipara	boy	0	1	2900	10	schm2203_MGI	13	11	13	9	9	15	9	15	10	10	12	9	NA	10	9	11	4	6	3	2	3	5	4	6	468.666	802.253
G270_MIII	G270	ERS23027097	ERS23027098	3.trimester	32	22.9591	24.841	278	multipara	boy	0	1	2900	10	schm2203_MGI	13	11	13	9	9	15	9	15	10	10	12	9	NA	10	9	11	4	6	3	2	3	5	4	6	468.666	802.253
G270_MIV	G270	ERS23027099	ERS23027100	postpartum	32	22.9591	24.841	278	multipara	boy	0	1	2900	10	schm2203_MGI	13	11	13	9	9	15	9	15	10	10	12	9	NA	10	9	11	4	6	3	2	3	5	4	6	468.666	802.253
G272_MI	G272	ERS23027101	ERS23027102	1.trimester	32	21.9671	22.4986	281	primipara	boy	1	0	3350	10	schm2203_MGI	8	10	13	12	9	14	22	17	10	10	10	12	6	9	13	13	2	3	5	2	2	5	11	9	434.776	590.381
G272_MII	G272	ERS23027103	ERS23027104	2.trimester	32	21.9671	22.4986	281	primipara	boy	1	0	3350	10	schm2203_MGI	8	10	13	12	9	14	22	17	10	10	10	12	6	9	13	13	2	3	5	2	2	5	11	9	434.776	590.381
G272_MIII	G272	ERS23027105	ERS23027106	3.trimester	32	21.9671	22.4986	281	primipara	boy	1	0	3350	10	schm2203_MGI	8	10	13	12	9	14	22	17	10	10	10	12	6	9	13	13	2	3	5	2	2	5	11	9	434.776	590.381
G272_MIV	G272	ERS23027107	ERS23027108	postpartum	32	21.9671	22.4986	281	primipara	boy	1	0	3350	10	schm2203_MGI	8	10	13	12	9	14	22	17	10	10	10	12	6	9	13	13	2	3	5	2	2	5	11	9	434.776	590.381
G276_MI	G276	ERS23027109	ERS23027110	1.trimester	36	21.2585	22.6757	273	multipara	girl	0	0	3480	10	schm2203_MGI	7	11	9	10	10	11	11	10	11	10	9	10	11	9	12	7	0	6	3	3	4	9	5	0	348.761	695.806
G276_MII	G276	ERS23027111	ERS23027112	2.trimester	36	21.2585	22.6757	273	multipara	girl	0	0	3480	10	schm2203_MGI	7	11	9	10	10	11	11	10	11	10	9	10	11	9	12	7	0	6	3	3	4	9	5	0	348.761	695.806
G276_MIII	G276	ERS23027113	ERS23027114	3.trimester	36	21.2585	22.6757	273	multipara	girl	0	0	3480	10	schm2203_MGI	7	11	9	10	10	11	11	10	11	10	9	10	11	9	12	7	0	6	3	3	4	9	5	0	348.761	695.806
G276_MIV	G276	ERS23027115	ERS23027116	postpartum	36	21.2585	22.6757	273	multipara	girl	0	0	3480	10	schm2203_MGI	7	11	9	10	10	11	11	10	11	10	9	10	11	9	12	7	0	6	3	3	4	9	5	0	348.761	695.806
G277_MI	G277	ERS23027117	ERS23027118	1.trimester	33	18.3391	19.7232	273	primipara	girl	0	0	3200	10	schm2203_MGI	11	11	14	10	17	16	14	17	10	11	10	11	11	11	10	11	0	2	3	4	5	5	4	7	513.206	921.07
G277_MII	G277	ERS23027119	ERS23027120	2.trimester	33	18.3391	19.7232	273	primipara	girl	0	0	3200	10	schm2203_MGI	11	11	14	10	17	16	14	17	10	11	10	11	11	11	10	11	0	2	3	4	5	5	4	7	513.206	921.07
G277_MIII	G277	ERS23027121	ERS23027122	3.trimester	33	18.3391	19.7232	273	primipara	girl	0	0	3200	10	schm2203_MGI	11	11	14	10	17	16	14	17	10	11	10	11	11	11	10	11	0	2	3	4	5	5	4	7	513.206	921.07
G277_MIV	G277	ERS23027123	ERS23027124	postpartum	33	18.3391	19.7232	273	primipara	girl	0	0	3200	10	schm2203_MGI	11	11	14	10	17	16	14	17	10	11	10	11	11	11	10	11	0	2	3	4	5	5	4	7	513.206	921.07
G278_MI	G278	ERS23027125	ERS23027126	1.trimester	34	25.8478	27.0051	267	multipara	girl	0	0	2800	10	schm2203_MGI	13	NA	17	17	13	11	18	15	9	NA	7	8	10	9	10	6	2	NA	7	4	5	6	6	3	387.215	939.171
G278_MII	G278	ERS23027127	ERS23027128	2.trimester	34	25.8478	27.0051	267	multipara	girl	0	0	2800	10	schm2203_MGI	13	NA	17	17	13	11	18	15	9	NA	7	8	10	9	10	6	2	NA	7	4	5	6	6	3	387.215	939.171
G278_MIII	G278	ERS23027129	ERS23027130	3.trimester	34	25.8478	27.0051	267	multipara	girl	0	0	2800	10	schm2203_MGI	13	NA	17	17	13	11	18	15	9	NA	7	8	10	9	10	6	2	NA	7	4	5	6	6	3	387.215	939.171
G278_MIV	G278	ERS23027131	ERS23027132	postpartum	34	25.8478	27.0051	267	multipara	girl	0	0	2800	10	schm2203_MGI	13	NA	17	17	13	11	18	15	9	NA	7	8	10	9	10	6	2	NA	7	4	5	6	6	3	387.215	939.171
G279_MI	G279	ERS23027133	ERS23027134	1.trimester	33	40.3543	40.3201	284	multipara	girl	0	1	3260	9	schm2203_MGI	9	9	9	20	9	15	18	22	12	13	11	15	8	10	19	14	1	5	2	3	2	0	6	7	424.551	1086.36
G279_MII	G279	ERS23027135	ERS23027136	2.trimester	33	40.3543	40.3201	284	multipara	girl	0	1	3260	9	schm2203_MGI	9	9	9	20	9	15	18	22	12	13	11	15	8	10	19	14	1	5	2	3	2	0	6	7	424.551	1086.36
G279_MIII	G279	ERS23027137	ERS23027138	3.trimester	33	40.3543	40.3201	284	multipara	girl	0	1	3260	9	schm2203_MGI	9	9	9	20	9	15	18	22	12	13	11	15	8	10	19	14	1	5	2	3	2	0	6	7	424.551	1086.36
G285_MI	G285	ERS23027139	ERS23027140	1.trimester	31	18.2868	20.0796	279	multipara	boy	0	0	3620	10	schm2203_MGI	16	18	20	19	20	20	18	22	11	7	12	11	11	14	16	11	8	8	10	8	11	12	10	6	572.032	923.113
G285_MII	G285	ERS23027141	ERS23027142	2.trimester	31	18.2868	20.0796	279	multipara	boy	0	0	3620	10	schm2203_MGI	16	18	20	19	20	20	18	22	11	7	12	11	11	14	16	11	8	8	10	8	11	12	10	6	572.032	923.113
G285_MIII	G285	ERS23027143	ERS23027144	3.trimester	31	18.2868	20.0796	279	multipara	boy	0	0	3620	10	schm2203_MGI	16	18	20	19	20	20	18	22	11	7	12	11	11	14	16	11	8	8	10	8	11	12	10	6	572.032	923.113
G285_MIV	G285	ERS23027145	ERS23027146	postpartum	31	18.2868	20.0796	279	multipara	boy	0	0	3620	10	schm2203_MGI	16	18	20	19	20	20	18	22	11	7	12	11	11	14	16	11	8	8	10	8	11	12	10	6	572.032	923.113
G286_MI	G286	ERS23027147	ERS23027148	1.trimester	26	23.3242	23.8751	265	primipara	girl	0	1	2880	10	schm2203_MGI	1	0	0	0	1	3	2	10	6	8	8	7	6	6	6	9	0	0	0	0	5	3	0	14	474.169	745.242
G286_MII	G286	ERS23027149	ERS23027150	2.trimester	26	23.3242	23.8751	265	primipara	girl	0	1	2880	10	schm2203_MGI	1	0	0	0	1	3	2	10	6	8	8	7	6	6	6	9	0	0	0	0	5	3	0	14	474.169	745.242
G286_MIII	G286	ERS23027151	ERS23027152	3.trimester	26	23.3242	23.8751	265	primipara	girl	0	1	2880	10	schm2203_MGI	1	0	0	0	1	3	2	10	6	8	8	7	6	6	6	9	0	0	0	0	5	3	0	14	474.169	745.242
G286_MIV	G286	ERS23027153	ERS23027154	postpartum	26	23.3242	23.8751	265	primipara	girl	0	1	2880	10	schm2203_MGI	1	0	0	0	1	3	2	10	6	8	8	7	6	6	6	9	0	0	0	0	5	3	0	14	474.169	745.242
G287_MI	G287	ERS23027155	ERS23027156	1.trimester	26	18.6669	19.0274	287	primipara	boy	0	0	3340	10	schm2203_MGI	14	8	12	12	11	13	16	11	12	12	10	11	8	10	15	10	3	0	5	3	0	1	5	6	266.618	509.146
G287_MII	G287	ERS23027157	ERS23027158	2.trimester	26	18.6669	19.0274	287	primipara	boy	0	0	3340	10	schm2203_MGI	14	8	12	12	11	13	16	11	12	12	10	11	8	10	15	10	3	0	5	3	0	1	5	6	266.618	509.146
G287_MIII	G287	ERS23027159	ERS23027160	3.trimester	26	18.6669	19.0274	287	primipara	boy	0	0	3340	10	schm2203_MGI	14	8	12	12	11	13	16	11	12	12	10	11	8	10	15	10	3	0	5	3	0	1	5	6	266.618	509.146
G287_MIV	G287	ERS23027161	ERS23027162	postpartum	26	18.6669	19.0274	287	primipara	boy	0	0	3340	10	schm2203_MGI	14	8	12	12	11	13	16	11	12	12	10	11	8	10	15	10	3	0	5	3	0	1	5	6	266.618	509.146
G288_MI	G288	ERS23027163	ERS23027164	1.trimester	34	21.2953	23.3234	276	multipara	boy	0	0	3620	10	schm2203_MGI	5	10	10	9	13	14	12	10	9	9	10	10	9	10	6	7	2	1	1	1	1	2	2	1	333.848	449.372
G288_MII	G288	ERS23027165	ERS23027166	2.trimester	34	21.2953	23.3234	276	multipara	boy	0	0	3620	10	schm2203_MGI	5	10	10	9	13	14	12	10	9	9	10	10	9	10	6	7	2	1	1	1	1	2	2	1	333.848	449.372
G288_MIII	G288	ERS23027167	ERS23027168	3.trimester	34	21.2953	23.3234	276	multipara	boy	0	0	3620	10	schm2203_MGI	5	10	10	9	13	14	12	10	9	9	10	10	9	10	6	7	2	1	1	1	1	2	2	1	333.848	449.372
G288_MIV	G288	ERS23027169	ERS23027170	postpartum	34	21.2953	23.3234	276	multipara	boy	0	0	3620	10	schm2203_MGI	5	10	10	9	13	14	12	10	9	9	10	10	9	10	6	7	2	1	1	1	1	2	2	1	333.848	449.372
G291_MI	G291	ERS23027171	ERS23027172	1.trimester	NA	NA	NA	NA	NA	NA	NA	NA	NA	NA	schm2203_MGI	NA	NA	NA	NA	NA	NA	NA	NA	NA	NA	NA	NA	NA	NA	NA	NA	NA	NA	NA	NA	NA	NA	NA	NA	NA	NA
G291_MII	G291	ERS23027173	ERS23027174	2.trimester	NA	NA	NA	NA	NA	NA	NA	NA	NA	NA	schm2203_MGI	NA	NA	NA	NA	NA	NA	NA	NA	NA	NA	NA	NA	NA	NA	NA	NA	NA	NA	NA	NA	NA	NA	NA	NA	NA	NA
G291_MIII	G291	ERS23027175	ERS23027176	3.trimester	NA	NA	NA	NA	NA	NA	NA	NA	NA	NA	schm2203_MGI	NA	NA	NA	NA	NA	NA	NA	NA	NA	NA	NA	NA	NA	NA	NA	NA	NA	NA	NA	NA	NA	NA	NA	NA	NA	NA
G291_MIV	G291	ERS23027177	ERS23027178	postpartum	NA	NA	NA	NA	NA	NA	NA	NA	NA	NA	schm2203_MGI	NA	NA	NA	NA	NA	NA	NA	NA	NA	NA	NA	NA	NA	NA	NA	NA	NA	NA	NA	NA	NA	NA	NA	NA	NA	NA
G292_MI	G292	ERS23027179	ERS23027180	1.trimester	29	20.83	21.6311	279	multipara	girl	0	0	3020	10	schm2203_MGI	12	17	11	12	11	12	16	13	10	13	8	11	9	11	10	8	6	9	1	3	3	4	9	7	482.439	449.516
G292_MII	G292	ERS23027181	ERS23027182	2.trimester	29	20.83	21.6311	279	multipara	girl	0	0	3020	10	schm2203_MGI	12	17	11	12	11	12	16	13	10	13	8	11	9	11	10	8	6	9	1	3	3	4	9	7	482.439	449.516
G292_MIII	G292	ERS23027183	ERS23027184	3.trimester	29	20.83	21.6311	279	multipara	girl	0	0	3020	10	schm2203_MGI	12	17	11	12	11	12	16	13	10	13	8	11	9	11	10	8	6	9	1	3	3	4	9	7	482.439	449.516
G292_MIV	G292	ERS23027185	ERS23027186	postpartum	29	20.83	21.6311	279	multipara	girl	0	0	3020	10	schm2203_MGI	12	17	11	12	11	12	16	13	10	13	8	11	9	11	10	8	6	9	1	3	3	4	9	7	482.439	449.516
G293_MI	G293	ERS23027187	ERS23027188	1.trimester	36	25.3069	28.3848	288	multipara	girl	0	1	3300	10	schm2203_MGI	5	7	12	10	14	14	11	16	10	7	10	10	17	10	10	10	0	0	2	1	9	5	6	7	13.0069	350.685
G293_MII	G293	ERS23027189	ERS23027190	2.trimester	36	25.3069	28.3848	288	multipara	girl	0	1	3300	10	schm2203_MGI	5	7	12	10	14	14	11	16	10	7	10	10	17	10	10	10	0	0	2	1	9	5	6	7	13.0069	350.685
G293_MIII	G293	ERS23027191	ERS23027192	3.trimester	36	25.3069	28.3848	288	multipara	girl	0	1	3300	10	schm2203_MGI	5	7	12	10	14	14	11	16	10	7	10	10	17	10	10	10	0	0	2	1	9	5	6	7	13.0069	350.685
G293_MIV	G293	ERS23027193	ERS23027194	postpartum	36	25.3069	28.3848	288	multipara	girl	0	1	3300	10	schm2203_MGI	5	7	12	10	14	14	11	16	10	7	10	10	17	10	10	10	0	0	2	1	9	5	6	7	13.0069	350.685
G294_MI	G294	ERS23027195	ERS23027196	1.trimester	30	19.9594	21.4109	275	primipara	girl	0	0	3290	10	schm2203_MGI	9	5	9	10	7	12	8	11	9	8	6	15	9	12	10	12	3	2	0	4	3	2	1	2	415.299	771.586
G294_MII	G294	ERS23027197	ERS23027198	2.trimester	30	19.9594	21.4109	275	primipara	girl	0	0	3290	10	schm2203_MGI	9	5	9	10	7	12	8	11	9	8	6	15	9	12	10	12	3	2	0	4	3	2	1	2	415.299	771.586
G294_MIII	G294	ERS23027199	ERS23027200	3.trimester	30	19.9594	21.4109	275	primipara	girl	0	0	3290	10	schm2203_MGI	9	5	9	10	7	12	8	11	9	8	6	15	9	12	10	12	3	2	0	4	3	2	1	2	415.299	771.586
G294_MIV	G294	ERS23027201	ERS23027202	postpartum	30	19.9594	21.4109	275	primipara	girl	0	0	3290	10	schm2203_MGI	9	5	9	10	7	12	8	11	9	8	6	15	9	12	10	12	3	2	0	4	3	2	1	2	415.299	771.586
G298_MI	G298	ERS23027203	ERS23027204	1.trimester	35	25.2174	26.61	280	multipara	girl	0	0	3640	9	schm2203_MGI	19	16	15	22	15	16	16	17	15	14	14	15	14	12	11	11	10	7	9	12	9	5	5	5	356.297	484.394
G298_MII	G298	ERS23027205	ERS23027206	2.trimester	35	25.2174	26.61	280	multipara	girl	0	0	3640	9	schm2203_MGI	19	16	15	22	15	16	16	17	15	14	14	15	14	12	11	11	10	7	9	12	9	5	5	5	356.297	484.394
G298_MIII	G298	ERS23027207	ERS23027208	3.trimester	35	25.2174	26.61	280	multipara	girl	0	0	3640	9	schm2203_MGI	19	16	15	22	15	16	16	17	15	14	14	15	14	12	11	11	10	7	9	12	9	5	5	5	356.297	484.394
G298_MIV	G298	ERS23027209	ERS23027210	postpartum	35	25.2174	26.61	280	multipara	girl	0	0	3640	9	schm2203_MGI	19	16	15	22	15	16	16	17	15	14	14	15	14	12	11	11	10	7	9	12	9	5	5	5	356.297	484.394
G300_MI	G300	ERS23027211	ERS23027212	1.trimester	28	24.4898	25.3714	268	primipara	girl	0	0	3070	9	schm2203_MGI	8	6	6	5	6	8	9	12	9	9	7	10	11	11	9	6	3	0	2	3	2	3	1	4	537.977	720.697
G300_MII	G300	ERS23027213	ERS23027214	2.trimester	28	24.4898	25.3714	268	primipara	girl	0	0	3070	9	schm2203_MGI	8	6	6	5	6	8	9	12	9	9	7	10	11	11	9	6	3	0	2	3	2	3	1	4	537.977	720.697
G300_MIII	G300	ERS23027215	ERS23027216	3.trimester	28	24.4898	25.3714	268	primipara	girl	0	0	3070	9	schm2203_MGI	8	6	6	5	6	8	9	12	9	9	7	10	11	11	9	6	3	0	2	3	2	3	1	4	537.977	720.697
G302_MI	G302	ERS23027223	ERS23027224	1.trimester	40	29.4076	31.5334	283	primipara	boy	0	0	4470	10	schm2203_MGI	20	22	22	23	23	25	24	22	17	17	19	18	18	19	16	16	14	18	16	14	15	12	8	10	510.053	453.795
G302_MII	G302	ERS23027225	ERS23027226	2.trimester	40	29.4076	31.5334	283	primipara	boy	0	0	4470	10	schm2203_MGI	20	22	22	23	23	25	24	22	17	17	19	18	18	19	16	16	14	18	16	14	15	12	8	10	510.053	453.795
G302_MIII	G302	ERS23027227	ERS23027228	3.trimester	40	29.4076	31.5334	283	primipara	boy	0	0	4470	10	schm2203_MGI	20	22	22	23	23	25	24	22	17	17	19	18	18	19	16	16	14	18	16	14	15	12	8	10	510.053	453.795
G302_MIV	G302	ERS23027229	ERS23027230	postpartum	40	29.4076	31.5334	283	primipara	boy	0	0	4470	10	schm2203_MGI	20	22	22	23	23	25	24	22	17	17	19	18	18	19	16	16	14	18	16	14	15	12	8	10	510.053	453.795
G303_MI	G303	ERS23027231	ERS23027232	1.trimester	32	20.0692	22.8374	287	multipara	girl	0	0	3900	8	schm2203_MGI	14	13	12	11	18	14	16	18	11	14	11	10	9	9	10	9	4	5	3	4	2	3	3	4	370.739	353.086
G303_MII	G303	ERS23027233	ERS23027234	2.trimester	32	20.0692	22.8374	287	multipara	girl	0	0	3900	8	schm2203_MGI	14	13	12	11	18	14	16	18	11	14	11	10	9	9	10	9	4	5	3	4	2	3	3	4	370.739	353.086
G303_MIII	G303	ERS23027235	ERS23027236	3.trimester	32	20.0692	22.8374	287	multipara	girl	0	0	3900	8	schm2203_MGI	14	13	12	11	18	14	16	18	11	14	11	10	9	9	10	9	4	5	3	4	2	3	3	4	370.739	353.086
G303_MIV	G303	ERS23027237	ERS23027238	postpartum	32	20.0692	22.8374	287	multipara	girl	0	0	3900	8	schm2203_MGI	14	13	12	11	18	14	16	18	11	14	11	10	9	9	10	9	4	5	3	4	2	3	3	4	370.739	353.086
G304_MI	G304	ERS23027239	ERS23027240	1.trimester	30	18.7783	19.8413	272	primipara	girl	0	0	3050	10	schm2203_MGI	5	6	9	3	5	7	7	6	8	7	6	6	8	8	11	9	5	0	2	2	1	2	0	0	372.543	354.282
G304_MII	G304	ERS23027241	ERS23027242	2.trimester	30	18.7783	19.8413	272	primipara	girl	0	0	3050	10	schm2203_MGI	5	6	9	3	5	7	7	6	8	7	6	6	8	8	11	9	5	0	2	2	1	2	0	0	372.543	354.282
G304_MIII	G304	ERS23027243	ERS23027244	3.trimester	30	18.7783	19.8413	272	primipara	girl	0	0	3050	10	schm2203_MGI	5	6	9	3	5	7	7	6	8	7	6	6	8	8	11	9	5	0	2	2	1	2	0	0	372.543	354.282
G304_MIV	G304	ERS23027245	ERS23027246	postpartum	30	18.7783	19.8413	272	primipara	girl	0	0	3050	10	schm2203_MGI	5	6	9	3	5	7	7	6	8	7	6	6	8	8	11	9	5	0	2	2	1	2	0	0	372.543	354.282
G305_MI	G305	ERS23027247	ERS23027248	1.trimester	30	22.2222	23.2716	282	primipara	girl	0	0	3610	10	schm2203_MGI	5	1	0	3	4	2	8	11	6	7	6	6	7	6	12	7	0	0	0	0	0	0	4	4	442.65	311.111
G312_MIII	G312	ERS23027307	ERS23027308	3.trimester	40	29.7265	29.9908	273	primipara	girl	0	0	3650	10	schm2203_MGI	17	11	13	10	11	10	12	6	19	12	12	11	10	12	13	8	12	5	5	7	8	10	6	6	256.019	554.893
G313_MI	G313	ERS23027309	ERS23027310	1.trimester	33	22.1297	23.6161	266	primipara	girl	1	1	2780	10	schm2203_MGI	5	6	4	5	8	8	11	9	11	8	11	11	10	9	13	9	2	3	2	3	3	1	6	3	474.431	1008.95
G313_MII	G313	ERS23027311	ERS23027312	2.trimester	33	22.1297	23.6161	266	primipara	girl	1	1	2780	10	schm2203_MGI	5	6	4	5	8	8	11	9	11	8	11	11	10	9	13	9	2	3	2	3	3	1	6	3	474.431	1008.95
G313_MIII	G313	ERS23027313	ERS23027314	3.trimester	33	22.1297	23.6161	266	primipara	girl	1	1	2780	10	schm2203_MGI	5	6	4	5	8	8	11	9	11	8	11	11	10	9	13	9	2	3	2	3	3	1	6	3	474.431	1008.95
G313_MIV	G313	ERS23027315	ERS23027316	postpartum	33	22.1297	23.6161	266	primipara	girl	1	1	2780	10	schm2203_MGI	5	6	4	5	8	8	11	9	11	8	11	11	10	9	13	9	2	3	2	3	3	1	6	3	474.431	1008.95
G314_MI	G314	ERS23027317	ERS23027318	1.trimester	34	24.9337	23.6713	287	multipara	girl	0	0	3670	10	schm2203_MGI	11	14	15	5	7	14	13	7	10	12	10	9	8	7	9	9	10	8	5	5	5	4	7	4	282.905	396.019
G314_MII	G314	ERS23027319	ERS23027320	2.trimester	34	24.9337	23.6713	287	multipara	girl	0	0	3670	10	schm2203_MGI	11	14	15	5	7	14	13	7	10	12	10	9	8	7	9	9	10	8	5	5	5	4	7	4	282.905	396.019
G314_MIII	G314	ERS23027321	ERS23027322	3.trimester	34	24.9337	23.6713	287	multipara	girl	0	0	3670	10	schm2203_MGI	11	14	15	5	7	14	13	7	10	12	10	9	8	7	9	9	10	8	5	5	5	4	7	4	282.905	396.019
G314_MIV	G314	ERS23027323	ERS23027324	postpartum	34	24.9337	23.6713	287	multipara	girl	0	0	3670	10	schm2203_MGI	11	14	15	5	7	14	13	7	10	12	10	9	8	7	9	9	10	8	5	5	5	4	7	4	282.905	396.019
G315_MI	G315	ERS23027325	ERS23027326	1.trimester	26	17.7734	NA	287	primipara	girl	NA	NA	3030	10	schm2203_MGI	3	0	2	NA	1	0	2	NA	7	10	6	NA	6	6	10	NA	0	0	0	NA	1	0	0	NA	378.831	538.621
G315_MII	G315	ERS23027327	ERS23027328	2.trimester	26	17.7734	NA	287	primipara	girl	NA	NA	3030	10	schm2203_MGI	3	0	2	NA	1	0	2	NA	7	10	6	NA	6	6	10	NA	0	0	0	NA	1	0	0	NA	378.831	538.621
G315_MIII	G315	ERS23027329	ERS23027330	3.trimester	26	17.7734	NA	287	primipara	girl	NA	NA	3030	10	schm2203_MGI	3	0	2	NA	1	0	2	NA	7	10	6	NA	6	6	10	NA	0	0	0	NA	1	0	0	NA	378.831	538.621
G315_MIV	G315	ERS23027331	ERS23027332	postpartum	26	17.7734	NA	287	primipara	girl	NA	NA	3030	10	schm2203_MGI	3	0	2	NA	1	0	2	NA	7	10	6	NA	6	6	10	NA	0	0	0	NA	1	0	0	NA	378.831	538.621
G316_MI	G316	ERS23027333	ERS23027334	1.trimester	28	17.8465	19.6312	287	primipara	girl	0	0	3810	10	schm2203_MGI	14	12	11	22	15	16	NA	13	13	12	12	13	16	15	NA	9	2	2	5	1	3	2	NA	2	369.07	526.074
G316_MII	G316	ERS23027335	ERS23027336	2.trimester	28	17.8465	19.6312	287	primipara	girl	0	0	3810	10	schm2203_MGI	14	12	11	22	15	16	NA	13	13	12	12	13	16	15	NA	9	2	2	5	1	3	2	NA	2	369.07	526.074
G316_MIII	G316	ERS23027337	ERS23027338	3.trimester	28	17.8465	19.6312	287	primipara	girl	0	0	3810	10	schm2203_MGI	14	12	11	22	15	16	NA	13	13	12	12	13	16	15	NA	9	2	2	5	1	3	2	NA	2	369.07	526.074
G316_MIV	G316	ERS23027339	ERS23027340	postpartum	28	17.8465	19.6312	287	primipara	girl	0	0	3810	10	schm2203_MGI	14	12	11	22	15	16	NA	13	13	12	12	13	16	15	NA	9	2	2	5	1	3	2	NA	2	369.07	526.074
G319_MI	G319	ERS23027341	ERS23027342	1.trimester	35	21.5451	22.571	279	multipara	boy	0	0	3400	10	schm2203_MGI	21	15	15	13	19	17	12	12	19	12	12	12	10	12	11	11	16	12	13	7	7	7	5	1	422.725	557.094
G319_MII	G319	ERS23027343	ERS23027344	2.trimester	35	21.5451	22.571	279	multipara	boy	0	0	3400	10	schm2203_MGI	21	15	15	13	19	17	12	12	19	12	12	12	10	12	11	11	16	12	13	7	7	7	5	1	422.725	557.094
G319_MIII	G319	ERS23027345	ERS23027346	3.trimester	35	21.5451	22.571	279	multipara	boy	0	0	3400	10	schm2203_MGI	21	15	15	13	19	17	12	12	19	12	12	12	10	12	11	11	16	12	13	7	7	7	5	1	422.725	557.094
G319_MIV	G319	ERS23027347	ERS23027348	postpartum	35	21.5451	22.571	279	multipara	boy	0	0	3400	10	schm2203_MGI	21	15	15	13	19	17	12	12	19	12	12	12	10	12	11	11	16	12	13	7	7	7	5	1	422.725	557.094
G320_MI	G320	ERS23027349	ERS23027350	1.trimester	29	19.6072	22.0581	266	primipara	boy	0	0	2890	10	schm2203_MGI	14	15	22	19	17	18	20	24	10	12	15	11	9	13	15	16	8	7	13	8	7	14	11	20	502.942	891.318
G320_MII	G320	ERS23027351	ERS23027352	2.trimester	29	19.6072	22.0581	266	primipara	boy	0	0	2890	10	schm2203_MGI	14	15	22	19	17	18	20	24	10	12	15	11	9	13	15	16	8	7	13	8	7	14	11	20	502.942	891.318
G320_MIII	G320	ERS23027353	ERS23027354	3.trimester	29	19.6072	22.0581	266	primipara	boy	0	0	2890	10	schm2203_MGI	14	15	22	19	17	18	20	24	10	12	15	11	9	13	15	16	8	7	13	8	7	14	11	20	502.942	891.318
G320_MIV	G320	ERS23027355	ERS23027356	postpartum	29	19.6072	22.0581	266	primipara	boy	0	0	2890	10	schm2203_MGI	14	15	22	19	17	18	20	24	10	12	15	11	9	13	15	16	8	7	13	8	7	14	11	20	502.942	891.318
G321_MI	G321	ERS23027357	ERS23027358	1.trimester	29	20.0773	22.3081	287	primipara	boy	0	0	4030	9	schm2203_MGI	9	10	14	9	12	7	18	15	10	9	9	8	11	9	17	13	2	2	1	3	3	3	8	8	398.144	615.175
G321_MII	G321	ERS23027359	ERS23027360	2.trimester	29	20.0773	22.3081	287	primipara	boy	0	0	4030	9	schm2203_MGI	9	10	14	9	12	7	18	15	10	9	9	8	11	9	17	13	2	2	1	3	3	3	8	8	398.144	615.175
G321_MIII	G321	ERS23027361	ERS23027362	3.trimester	29	20.0773	22.3081	287	primipara	boy	0	0	4030	9	schm2203_MGI	9	10	14	9	12	7	18	15	10	9	9	8	11	9	17	13	2	2	1	3	3	3	8	8	398.144	615.175
G321_MIV	G321	ERS23027363	ERS23027364	postpartum	29	20.0773	22.3081	287	primipara	boy	0	0	4030	9	schm2203_MGI	9	10	14	9	12	7	18	15	10	9	9	8	11	9	17	13	2	2	1	3	3	3	8	8	398.144	615.175
G325_MIV	G325	ERS23027379	ERS23027380	postpartum	27	26.2121	27.8852	262	primipara	boy	0	0	3250	10	schm2203_MGI	16	7	15	9	9	9	11	4	9	12	6	6	6	6	6	6	17	6	0	2	0	5	0	2	323.415	777.398
G327_MI	G327	ERS23027381	ERS23027382	1.trimester	32	23.6244	23.6244	273	primipara	boy	0	0	3220	10	schm2203_MGI	9	15	9	13	16	19	17	18	13	14	12	14	12	13	12	17	3	12	6	2	3	6	8	6	NA	587.015
G327_MIV	G327	ERS23027387	ERS23027388	postpartum	32	23.6244	23.6244	273	primipara	boy	0	0	3220	10	schm2203_MGI	9	15	9	13	16	19	17	18	13	14	12	14	12	13	12	17	3	12	6	2	3	6	8	6	NA	587.015
G328_MI	G328	ERS23027389	ERS23027390	1.trimester	32	23.2835	23.3185	274	multipara	boy	0	0	3670	10	schm2203_MGI	9	12	6	9	12	13	16	14	8	10	10	12	9	7	15	13	2	3	1	1	1	1	1	0	354.092	NA
G328_MIV	G328	ERS23027395	ERS23027396	postpartum	32	23.2835	23.3185	274	multipara	boy	0	0	3670	10	schm2203_MGI	9	12	6	9	12	13	16	14	8	10	10	12	9	7	15	13	2	3	1	1	1	1	1	0	354.092	NA
G329_MI	G329	ERS23027397	ERS23027398	1.trimester	34	26.0262	27.5134	273	multipara	boy	NA	NA	3380	10	schm2203_MGI	20	18	20	15	12	16	16	16	16	10	11	9	10	8	10	11	17	12	8	4	4	6	6	7	333.412	560.255
G329_MIV	G329	ERS23027403	ERS23027404	postpartum	34	26.0262	27.5134	273	multipara	boy	NA	NA	3380	10	schm2203_MGI	20	18	20	15	12	16	16	16	16	10	11	9	10	8	10	11	17	12	8	4	4	6	6	7	333.412	560.255
G330_MI	G330	ERS23027405	ERS23027406	1.trimester	39	25.6971	27.617	273	multipara	boy	0	0	3410	NA	schm2203_MGI	21	21	23	19	22	23	23	22	15	15	16	14	16	15	17	17	15	13	15	8	13	12	15	11	423.125	563.954
G331_MI	G331	ERS23027413	ERS23027414	1.trimester	33	21.7993	24.5675	279	multipara	boy	0	0	4120	10	schm2203_MGI	11	11	3	6	12	16	10	8	11	9	10	7	12	14	9	8	2	0	3	0	9	7	1	4	272.917	529.954
G332_MI	G332	ERS23027421	ERS23027422	1.trimester	34	19.3502	20.1305	281	primipara	girl	0	0	3450	10	schm2203_MGI	15	17	13	18	16	12	13	19	10	10	9	8	9	6	22	10	6	3	4	5	4	1	4	5	343.689	754.69
G341_MII	G341	ERS23027477	ERS23027478	2.trimester	30	19.7133	20.5486	277	multipara	boy	NA	NA	3440	10	schm2203_MGI	17	20	17	18	18	18	18	17	13	13	12	13	14	12	10	12	8	7	10	9	8	13	6	5	NA	NA
G341_MIII	G341	ERS23027479	ERS23027480	3.trimester	30	19.7133	20.5486	277	multipara	boy	NA	NA	3440	10	schm2203_MGI	17	20	17	18	18	18	18	17	13	13	12	13	14	12	10	12	8	7	10	9	8	13	6	5	NA	NA
G341_MIV	G341	ERS23027481	ERS23027482	postpartum	30	19.7133	20.5486	277	multipara	boy	NA	NA	3440	10	schm2203_MGI	17	20	17	18	18	18	18	17	13	13	12	13	14	12	10	12	8	7	10	9	8	13	6	5	NA	NA
G342_MI	G342	ERS23027483	ERS23027484	1.trimester	31	22.5827	23.5237	275	primipara	boy	0	0	3520	10	schm2203_MGI	14	13	10	15	14	3	3	13	13	8	10	7	10	9	7	6	2	4	4	6	1	0	2	NA	344.488	626.203
G342_MII	G342	ERS23027485	ERS23027486	2.trimester	31	22.5827	23.5237	275	primipara	boy	0	0	3520	10	schm2203_MGI	14	13	10	15	14	3	3	13	13	8	10	7	10	9	7	6	2	4	4	6	1	0	2	NA	344.488	626.203
G342_MIII	G342	ERS23027487	ERS23027488	3.trimester	31	22.5827	23.5237	275	primipara	boy	0	0	3520	10	schm2203_MGI	14	13	10	15	14	3	3	13	13	8	10	7	10	9	7	6	2	4	4	6	1	0	2	NA	344.488	626.203
G342_MIV	G342	ERS23027489	ERS23027490	postpartum	31	22.5827	23.5237	275	primipara	boy	0	0	3520	10	schm2203_MGI	14	13	10	15	14	3	3	13	13	8	10	7	10	9	7	6	2	4	4	6	1	0	2	NA	344.488	626.203
G343_MI	G343	ERS23027491	ERS23027492	1.trimester	35	18.4139	18.6636	269	multipara	girl	0	0	2840	10	schm2203_MGI	19	16	18	18	15	21	19	20	12	15	13	14	11	12	10	9	8	9	9	2	8	17	11	7	347.758	545.91
G343_MII	G343	ERS23027493	ERS23027494	2.trimester	35	18.4139	18.6636	269	multipara	girl	0	0	2840	10	schm2203_MGI	19	16	18	18	15	21	19	20	12	15	13	14	11	12	10	9	8	9	9	2	8	17	11	7	347.758	545.91
G343_MIII	G343	ERS23027495	ERS23027496	3.trimester	35	18.4139	18.6636	269	multipara	girl	0	0	2840	10	schm2203_MGI	19	16	18	18	15	21	19	20	12	15	13	14	11	12	10	9	8	9	9	2	8	17	11	7	347.758	545.91
G343_MIV	G343	ERS23027497	ERS23027498	postpartum	35	18.4139	18.6636	269	multipara	girl	0	0	2840	10	schm2203_MGI	19	16	18	18	15	21	19	20	12	15	13	14	11	12	10	9	8	9	9	2	8	17	11	7	347.758	545.91
G345_MI	G345	ERS23027499	ERS23027500	1.trimester	37	22.7583	26.5747	284	multipara	girl	0	1	3670	10	schm2203_MGI	1	6	6	6	4	1	12	3	12	8	7	6	8	6	8	8	1	6	0	0	0	0	3	2	252.729	484.94
G345_MII	G345	ERS23027501	ERS23027502	2.trimester	37	22.7583	26.5747	284	multipara	girl	0	1	3670	10	schm2203_MGI	1	6	6	6	4	1	12	3	12	8	7	6	8	6	8	8	1	6	0	0	0	0	3	2	252.729	484.94
G345_MIII	G345	ERS23027503	ERS23027504	3.trimester	37	22.7583	26.5747	284	multipara	girl	0	1	3670	10	schm2203_MGI	1	6	6	6	4	1	12	3	12	8	7	6	8	6	8	8	1	6	0	0	0	0	3	2	252.729	484.94
G345_MIV	G345	ERS23027505	ERS23027506	postpartum	37	22.7583	26.5747	284	multipara	girl	0	1	3670	10	schm2203_MGI	1	6	6	6	4	1	12	3	12	8	7	6	8	6	8	8	1	6	0	0	0	0	3	2	252.729	484.94
G346_MI	G346	ERS23027507	ERS23027508	1.trimester	42	NA	29.0698	277	primipara	girl	0	0	3210	10	schm2203_MGI	15	15	18	18	15	14	23	20	17	21	23	13	14	15	19	18	10	13	15	10	7	10	18	17	315.411	651.812
G346_MII	G346	ERS23027509	ERS23027510	2.trimester	42	NA	29.0698	277	primipara	girl	0	0	3210	10	schm2203_MGI	15	15	18	18	15	14	23	20	17	21	23	13	14	15	19	18	10	13	15	10	7	10	18	17	315.411	651.812
G346_MIII	G346	ERS23027511	ERS23027512	3.trimester	42	NA	29.0698	277	primipara	girl	0	0	3210	10	schm2203_MGI	15	15	18	18	15	14	23	20	17	21	23	13	14	15	19	18	10	13	15	10	7	10	18	17	315.411	651.812
G346_MIV	G346	ERS23027513	ERS23027514	postpartum	42	NA	29.0698	277	primipara	girl	0	0	3210	10	schm2203_MGI	15	15	18	18	15	14	23	20	17	21	23	13	14	15	19	18	10	13	15	10	7	10	18	17	315.411	651.812
G347_MI	G347	ERS23027515	ERS23027516	1.trimester	28	23.1405	26.4463	282	primipara	boy	NA	NA	4110	10	schm2203_MGI	17	11	19	15	17	11	14	7	10	13	9	8	8	10	11	8	5	2	5	0	1	4	4	0	300.603	488.572
G347_MII	G347	ERS23027517	ERS23027518	2.trimester	28	23.1405	26.4463	282	primipara	boy	NA	NA	4110	10	schm2203_MGI	17	11	19	15	17	11	14	7	10	13	9	8	8	10	11	8	5	2	5	0	1	4	4	0	300.603	488.572
G347_MIII	G347	ERS23027519	ERS23027520	3.trimester	28	23.1405	26.4463	282	primipara	boy	NA	NA	4110	10	schm2203_MGI	17	11	19	15	17	11	14	7	10	13	9	8	8	10	11	8	5	2	5	0	1	4	4	0	300.603	488.572
G347_MIV	G347	ERS23027521	ERS23027522	postpartum	28	23.1405	26.4463	282	primipara	boy	NA	NA	4110	10	schm2203_MGI	17	11	19	15	17	11	14	7	10	13	9	8	8	10	11	8	5	2	5	0	1	4	4	0	300.603	488.572
G349_MI	G349	ERS23027523	ERS23027524	1.trimester	29	18.937	19.9785	265	primipara	girl	0	0	2570	10	schm2203_MGI	11	14	15	8	11	13	18	16	7	9	12	6	11	13	11	7	0	2	6	0	0	2	5	3	377.189	724.003
G349_MII	G349	ERS23027525	ERS23027526	2.trimester	29	18.937	19.9785	265	primipara	girl	0	0	2570	10	schm2203_MGI	11	14	15	8	11	13	18	16	7	9	12	6	11	13	11	7	0	2	6	0	0	2	5	3	377.189	724.003
G349_MIII	G349	ERS23027527	ERS23027528	3.trimester	29	18.937	19.9785	265	primipara	girl	0	0	2570	10	schm2203_MGI	11	14	15	8	11	13	18	16	7	9	12	6	11	13	11	7	0	2	6	0	0	2	5	3	377.189	724.003
G349_MIV	G349	ERS23027529	ERS23027530	postpartum	29	18.937	19.9785	265	primipara	girl	0	0	2570	10	schm2203_MGI	11	14	15	8	11	13	18	16	7	9	12	6	11	13	11	7	0	2	6	0	0	2	5	3	377.189	724.003
G351_MI	G351	ERS23027531	ERS23027532	1.trimester	30	23.3091	24.7242	283	primipara	girl	0	0	3300	10	schm2203_MGI	18	19	14	11	8	13	21	21	14	17	11	9	9	10	18	12	10	10	5	5	1	6	8	7	286.057	458.667
G351_MII	G351	ERS23027533	ERS23027534	2.trimester	30	23.3091	24.7242	283	primipara	girl	0	0	3300	10	schm2203_MGI	18	19	14	11	8	13	21	21	14	17	11	9	9	10	18	12	10	10	5	5	1	6	8	7	286.057	458.667
G351_MIII	G351	ERS23027535	ERS23027536	3.trimester	30	23.3091	24.7242	283	primipara	girl	0	0	3300	10	schm2203_MGI	18	19	14	11	8	13	21	21	14	17	11	9	9	10	18	12	10	10	5	5	1	6	8	7	286.057	458.667
G351_MIV	G351	ERS23027537	ERS23027538	postpartum	30	23.3091	24.7242	283	primipara	girl	0	0	3300	10	schm2203_MGI	18	19	14	11	8	13	21	21	14	17	11	9	9	10	18	12	10	10	5	5	1	6	8	7	286.057	458.667
G353_MI	G353	ERS23027539	ERS23027540	1.trimester	37	24.4473	25.5102	276	multipara	boy	0	0	4190	10	schm2203_MGI	8	10	NA	12	14	9	9	12	9	9	NA	9	9	10	8	10	3	5	NA	6	8	4	5	5	369.852	905.313
G353_MII	G353	ERS23027541	ERS23027542	2.trimester	37	24.4473	25.5102	276	multipara	boy	0	0	4190	10	schm2203_MGI	8	10	NA	12	14	9	9	12	9	9	NA	9	9	10	8	10	3	5	NA	6	8	4	5	5	369.852	905.313
G353_MIV	G353	ERS23027545	ERS23027546	postpartum	37	24.4473	25.5102	276	multipara	boy	0	0	4190	10	schm2203_MGI	8	10	NA	12	14	9	9	12	9	9	NA	9	9	10	8	10	3	5	NA	6	8	4	5	5	369.852	905.313
G354_MI	G354	ERS23027547	ERS23027548	1.trimester	34	20.4467	20.8325	274	primipara	boy	0	0	3040	8	schm2203_MGI	6	7	8	10	12	11	10	13	13	12	11	9	10	7	15	14	5	6	5	3	2	4	2	3	370.8	441.636
G354_MII	G354	ERS23027549	ERS23027550	2.trimester	34	20.4467	20.8325	274	primipara	boy	0	0	3040	8	schm2203_MGI	6	7	8	10	12	11	10	13	13	12	11	9	10	7	15	14	5	6	5	3	2	4	2	3	370.8	441.636
G355_MI	G355	ERS23027553	ERS23027554	1.trimester	37	25.2826	27.8852	279	primipara	boy	0	0	3180	10	schm2203_MGI	18	20	14	12	18	19	16	17	14	12	9	10	11	13	11	11	11	12	8	5	9	11	8	7	276.14	526.597
G355_MII	G355	ERS23027555	ERS23027556	2.trimester	37	25.2826	27.8852	279	primipara	boy	0	0	3180	10	schm2203_MGI	18	20	14	12	18	19	16	17	14	12	9	10	11	13	11	11	11	12	8	5	9	11	8	7	276.14	526.597
G355_MIV	G355	ERS23027559	ERS23027560	postpartum	37	25.2826	27.8852	279	primipara	boy	0	0	3180	10	schm2203_MGI	18	20	14	12	18	19	16	17	14	12	9	10	11	13	11	11	11	12	8	5	9	11	8	7	276.14	526.597
G357_MI	G357	ERS23027561	ERS23027562	1.trimester	31	25.6402	26.7086	283	multipara	girl	0	0	3480	10	schm2203_MGI	12	13	13	13	13	14	13	17	10	10	8	10	11	11	9	11	4	4	3	6	9	11	4	8	400.187	596.287
G357_MII	G357	ERS23027563	ERS23027564	2.trimester	31	25.6402	26.7086	283	multipara	girl	0	0	3480	10	schm2203_MGI	12	13	13	13	13	14	13	17	10	10	8	10	11	11	9	11	4	4	3	6	9	11	4	8	400.187	596.287
G357_MIV	G357	ERS23027567	ERS23027568	postpartum	31	25.6402	26.7086	283	multipara	girl	0	0	3480	10	schm2203_MGI	12	13	13	13	13	14	13	17	10	10	8	10	11	11	9	11	4	4	3	6	9	11	4	8	400.187	596.287
P001_MI	P001	ERS23027709	ERS23027710	1.trimester	32	30.9917	32.2831	266	primipara	boy	0	1	3710	9	schm2203_MGI	7	7	9	7	9	8	4	14	14	10	10	10	10	11	8	10	2	1	1	1	1	1	1	2	430.917	732.467
P001_MII	P001	ERS23027711	ERS23027712	2.trimester	32	30.9917	32.2831	266	primipara	boy	0	1	3710	9	schm2203_MGI	7	7	9	7	9	8	4	14	14	10	10	10	10	11	8	10	2	1	1	1	1	1	1	2	430.917	732.467
P001_MIV	P001	ERS23027715	ERS23027716	postpartum	32	30.9917	32.2831	266	primipara	boy	0	1	3710	9	schm2203_MGI	7	7	9	7	9	8	4	14	14	10	10	10	10	11	8	10	2	1	1	1	1	1	1	2	430.917	732.467
P002_MI	P002	ERS23027717	ERS23027718	1.trimester	29	22.2063	24.4646	280	multipara	boy	0	0	4430	8	schm2203_MGI	12	12	14	14	8	8	NA	16	8	9	6	6	9	6	6	6	5	3	1	1	1	0	NA	6	375.915	NA
P002_MII	P002	ERS23027719	ERS23027720	2.trimester	29	22.2063	24.4646	280	multipara	boy	0	0	4430	8	schm2203_MGI	12	12	14	14	8	8	NA	16	8	9	6	6	9	6	6	6	5	3	1	1	1	0	NA	6	375.915	NA
P002_MIV	P002	ERS23027723	ERS23027724	postpartum	29	22.2063	24.4646	280	multipara	boy	0	0	4430	8	schm2203_MGI	12	12	14	14	8	8	NA	16	8	9	6	6	9	6	6	6	5	3	1	1	1	0	NA	6	375.915	NA
P003_MI	P003	ERS23027725	ERS23027726	1.trimester	25	24.4418	26.4236	276	primipara	girl	0	0	3330	10	schm2203_MGI	21	22	23	12	13	15	11	23	9	9	11	9	7	14	8	10	NA	7	6	5	2	4	10	10	537.831	824.679
P003_MII	P003	ERS23027727	ERS23027728	2.trimester	25	24.4418	26.4236	276	primipara	girl	0	0	3330	10	schm2203_MGI	21	22	23	12	13	15	11	23	9	9	11	9	7	14	8	10	NA	7	6	5	2	4	10	10	537.831	824.679
P004_MI	P004	ERS23027731	ERS23027732	1.trimester	31	17.7154	19.1327	287	primipara	girl	0	0	4610	9	schm2203_MGI	23	26	19	5	9	6	8	4	18	18	16	12	13	12	15	8	21	22	17	7	5	6	1	2	192.996	900.015
P004_MII	P004	ERS23027733	ERS23027734	2.trimester	31	17.7154	19.1327	287	primipara	girl	0	0	4610	9	schm2203_MGI	23	26	19	5	9	6	8	4	18	18	16	12	13	12	15	8	21	22	17	7	5	6	1	2	192.996	900.015
P005_MIII	P005	ERS23027737	ERS23027738	3.trimester	33	34.0636	34.7807	287	primipara	girl	0	1	3620	NA	schm2203_MGI	18	21	13	16	21	11	30	24	16	18	19	12	17	14	24	15	10	10	8	6	9	5	13	11	276.453	340.267
P006_MI	P006	ERS23027739	ERS23027740	1.trimester	29	34.8944	37.8329	282	primipara	boy	0	1	3780	10	schm2203_MGI	22	NA	26	14	13	15	20	23	16	12	14	15	16	10	13	8	3	5	17	3	4	8	13	11	281.848	746.338
P006_MII	P006	ERS23027741	ERS23027742	2.trimester	29	34.8944	37.8329	282	primipara	boy	0	1	3780	10	schm2203_MGI	22	NA	26	14	13	15	20	23	16	12	14	15	16	10	13	8	3	5	17	3	4	8	13	11	281.848	746.338
P006_MIII	P006	ERS23027743	ERS23027744	3.trimester	29	34.8944	37.8329	282	primipara	boy	0	1	3780	10	schm2203_MGI	22	NA	26	14	13	15	20	23	16	12	14	15	16	10	13	8	3	5	17	3	4	8	13	11	281.848	746.338
P006_MIV	P006	ERS23027745	ERS23027746	postpartum	29	34.8944	37.8329	282	primipara	boy	0	1	3780	10	schm2203_MGI	22	NA	26	14	13	15	20	23	16	12	14	15	16	10	13	8	3	5	17	3	4	8	13	11	281.848	746.338
P007_MI	P007	ERS23027747	ERS23027748	1.trimester	31	25.3155	28.915	271	primipara	girl	0	0	3370	10	schm2203_MGI	13	7	12	NA	11	6	3	18	17	12	18	12	10	12	15	13	2	2	7	7	4	4	1	5	437.082	580.632
P007_MII	P007	ERS23027749	ERS23027750	2.trimester	31	25.3155	28.915	271	primipara	girl	0	0	3370	10	schm2203_MGI	13	7	12	NA	11	6	3	18	17	12	18	12	10	12	15	13	2	2	7	7	4	4	1	5	437.082	580.632
P007_MIII	P007	ERS23027751	ERS23027752	3.trimester	31	25.3155	28.915	271	primipara	girl	0	0	3370	10	schm2203_MGI	13	7	12	NA	11	6	3	18	17	12	18	12	10	12	15	13	2	2	7	7	4	4	1	5	437.082	580.632
P007_MIV	P007	ERS23027753	ERS23027754	postpartum	31	25.3155	28.915	271	primipara	girl	0	0	3370	10	schm2203_MGI	13	7	12	NA	11	6	3	18	17	12	18	12	10	12	15	13	2	2	7	7	4	4	1	5	437.082	580.632
G306_MI	G306	ERS23027255	ERS23027256	1.trimester	39	29.0688	28.4005	292	primipara	boy	NA	NA	3480	10	schm2203_MGI	6	7	7	10	4	1	9	9	7	9	9	7	8	6	10	9	1	2	0	2	0	0	2	2	183.555	326.463
G305_MIV	G305	ERS23027253	ERS23027254	postpartum	30	22.2222	23.2716	282	primipara	girl	0	0	3610	10	schm2203_MGI	5	1	0	3	4	2	8	11	6	7	6	6	7	6	12	7	0	0	0	0	0	0	4	4	442.65	311.111
G323_MI	G323	ERS23027365	ERS23027366	1.trimester	33	21.1927	22.4941	284	primipara	girl	0	0	3470	NA	schm2203_MGI	7	NA	12	7	12	17	8	9	8	8	13	15	12	9	8	6	0	1	3	1	1	0	0	1	348.296	NA
G323_MIV	G323	ERS23027371	ERS23027372	postpartum	33	21.1927	22.4941	284	primipara	girl	0	0	3470	NA	schm2203_MGI	7	NA	12	7	12	17	8	9	8	8	13	15	12	9	8	6	0	1	3	1	1	0	0	1	348.296	NA
G245_MIII	G245	ERS23027009	ERS23027010	3.trimester	28	23.7954	25.4685	271	multipara	boy	0	0	3360	10	schm2203_MGI	15	21	17	13	14	12	8	13	8	18	9	8	13	9	19	8	0	8	4	3	2	2	1	0	435.452	532.726
G245_MII	G245	ERS23027007	ERS23027008	2.trimester	28	23.7954	25.4685	271	multipara	boy	0	0	3360	10	schm2203_MGI	15	21	17	13	14	12	8	13	8	18	9	8	13	9	19	8	0	8	4	3	2	2	1	0	435.452	532.726
G353_MIII	G353	ERS23027543	ERS23027544	3.trimester	37	24.4473	25.5102	276	multipara	boy	0	0	4190	10	schm2203_MGI	8	10	NA	12	14	9	9	12	9	9	NA	9	9	10	8	10	3	5	NA	6	8	4	5	5	369.852	905.313
G334_MIII	G334	ERS23027433	ERS23027434	3.trimester	29	24.4352	26.0375	271	primipara	boy	0	0	3230	10	schm2203_MGI	6	5	11	10	9	10	12	14	11	12	8	9	12	14	20	11	5	2	2	0	2	2	1	3	319.208	659.714
G332_MII	G332	ERS23027423	ERS23027424	2.trimester	34	19.3502	20.1305	281	primipara	girl	0	0	3450	10	schm2203_MGI	15	17	13	18	16	12	13	19	10	10	9	8	9	6	22	10	6	3	4	5	4	1	4	5	343.689	754.69
G307_MI	G307	ERS23027263	ERS23027264	1.trimester	36	21.6263	23.564	275	primipara	boy	0	0	3080	NA	schm2203_MGI	21	10	21	17	13	18	25	25	14	14	17	7	7	12	13	15	7	2	14	5	8	12	12	13	427.621	732.897
G306_MIV	G306	ERS23027261	ERS23027262	postpartum	39	29.0688	28.4005	292	primipara	boy	NA	NA	3480	10	schm2203_MGI	6	7	7	10	4	1	9	9	7	9	9	7	8	6	10	9	1	2	0	2	0	0	2	2	183.555	326.463
G325_MI	G325	ERS23027373	ERS23027374	1.trimester	27	26.2121	27.8852	262	primipara	boy	0	0	3250	10	schm2203_MGI	16	7	15	9	9	9	11	4	9	12	6	6	6	6	6	6	17	6	0	2	0	5	0	2	323.415	777.398
G247_MIII	G247	ERS23027017	ERS23027018	3.trimester	32	18.2531	20.6193	271	multipara	boy	0	0	3590	9	schm2203_MGI	14	15	14	20	13	14	17	12	10	14	11	11	15	14	10	8	9	12	6	13	11	13	5	4	423.644	1015.47
G247_MII	G247	ERS23027015	ERS23027016	2.trimester	32	18.2531	20.6193	271	multipara	boy	0	0	3590	9	schm2203_MGI	14	15	14	20	13	14	17	12	10	14	11	11	15	14	10	8	9	12	6	13	11	13	5	4	423.644	1015.47
G354_MIII	G354	ERS23027551	ERS23027552	3.trimester	34	20.4467	20.8325	274	primipara	boy	0	0	3040	8	schm2203_MGI	6	7	8	10	12	11	10	13	13	12	11	9	10	7	15	14	5	6	5	3	2	4	2	3	370.8	441.636
G335_MIII	G335	ERS23027441	ERS23027442	3.trimester	29	25.1559	27.4235	267	primipara	boy	1	1	3480	10	schm2203_MGI	6	6	5	5	6	6	13	10	8	9	6	7	10	7	13	8	2	0	0	0	1	0	2	2	438.92	631.825
G334_MII	G334	ERS23027431	ERS23027432	2.trimester	29	24.4352	26.0375	271	primipara	boy	0	0	3230	10	schm2203_MGI	6	5	11	10	9	10	12	14	11	12	8	9	12	14	20	11	5	2	2	0	2	2	1	3	319.208	659.714
G308_MI	G308	ERS23027271	ERS23027272	1.trimester	29	21.5349	23.4075	279	primipara	girl	0	0	2880	10	schm2203_MGI	13	13	11	12	12	16	18	20	15	11	11	12	12	12	18	14	8	6	6	6	7	4	12	11	413.277	476.62
G307_MIV	G307	ERS23027269	ERS23027270	postpartum	36	21.6263	23.564	275	primipara	boy	0	0	3080	NA	schm2203_MGI	21	10	21	17	13	18	25	25	14	14	17	7	7	12	13	15	7	2	14	5	8	12	12	13	427.621	732.897
G248_MIII	G248	ERS23027025	ERS23027026	3.trimester	31	21.9363	NA	283	primipara	girl	0	0	3065	10	schm2203_MGI	7	10	11	NA	7	7	3	18	8	10	8	NA	8	9	9	9	1	3	3	NA	3	2	4	10	503.856	572.553
G248_MII	G248	ERS23027023	ERS23027024	2.trimester	31	21.9363	NA	283	primipara	girl	0	0	3065	10	schm2203_MGI	7	10	11	NA	7	7	3	18	8	10	8	NA	8	9	9	9	1	3	3	NA	3	2	4	10	503.856	572.553
G355_MIII	G355	ERS23027557	ERS23027558	3.trimester	37	25.2826	27.8852	279	primipara	boy	0	0	3180	10	schm2203_MGI	18	20	14	12	18	19	16	17	14	12	9	10	11	13	11	11	11	12	8	5	9	11	8	7	276.14	526.597
G335_MII	G335	ERS23027439	ERS23027440	2.trimester	29	25.1559	27.4235	267	primipara	boy	1	1	3480	10	schm2203_MGI	6	6	5	5	6	6	13	10	8	9	6	7	10	7	13	8	2	0	0	0	1	0	2	2	438.92	631.825
G309_MI	G309	ERS23027279	ERS23027280	1.trimester	27	18.4139	18.57	281	primipara	girl	0	0	3360	10	schm2203_MGI	6	5	7	2	1	8	9	5	10	9	7	8	6	6	8	6	0	1	0	0	0	2	2	1	617.584	779.983
G308_MIV	G308	ERS23027277	ERS23027278	postpartum	29	21.5349	23.4075	279	primipara	girl	0	0	2880	10	schm2203_MGI	13	13	11	12	12	16	18	20	15	11	11	12	12	12	18	14	8	6	6	6	7	4	12	11	413.277	476.62
G252_MIII	G252	ERS23027033	ERS23027034	3.trimester	34	29.4108	31.4627	267	primipara	girl	0	0	2360	10	schm2203_MGI	12	4	7	5	6	4	14	11	9	10	9	8	8	9	13	8	2	0	0	0	0	0	1	1	271.631	487.465
G252_MII	G252	ERS23027031	ERS23027032	2.trimester	34	29.4108	31.4627	267	primipara	girl	0	0	2360	10	schm2203_MGI	12	4	7	5	6	4	14	11	9	10	9	8	8	9	13	8	2	0	0	0	0	0	1	1	271.631	487.465
G357_MIII	G357	ERS23027565	ERS23027566	3.trimester	31	25.6402	26.7086	283	multipara	girl	0	0	3480	10	schm2203_MGI	12	13	13	13	13	14	13	17	10	10	8	10	11	11	9	11	4	4	3	6	9	11	4	8	400.187	596.287
G337_MII	G337	ERS23027447	ERS23027448	2.trimester	30	24.64	26.8199	292	primipara	girl	0	0	4020	10	schm2203_MGI	7	7	5	6	7	5	7	14	10	12	11	11	9	7	12	8	0	1	0	1	1	1	3	3	384.904	607.065
G310_MI	G310	ERS23027287	ERS23027288	1.trimester	36	17.9012	20.0617	281	multipara	girl	0	0	3430	10	schm2203_MGI	12	15	14	15	17	15	21	18	10	11	11	11	10	9	11	8	7	8	6	6	8	7	8	6	557.496	625.001
G309_MIV	G309	ERS23027285	ERS23027286	postpartum	27	18.4139	18.57	281	primipara	girl	0	0	3360	10	schm2203_MGI	6	5	7	2	1	8	9	5	10	9	7	8	6	6	8	6	0	1	0	0	0	2	2	1	617.584	779.983
G254_MIII	G254	ERS23027041	ERS23027042	3.trimester	36	20.7612	21.3495	287	multipara	girl	0	0	4260	10	schm2203_MGI	8	13	12	7	14	9	14	12	10	9	14	6	6	6	8	8	0	1	1	0	0	0	0	0	358.423	536.816
G254_MII	G254	ERS23027039	ERS23027040	2.trimester	36	20.7612	21.3495	287	multipara	girl	0	0	4260	10	schm2203_MGI	8	13	12	7	14	9	14	12	10	9	14	6	6	6	8	8	0	1	1	0	0	0	0	0	358.423	536.816
P001_MIII	P001	ERS23027713	ERS23027714	3.trimester	32	30.9917	32.2831	266	primipara	boy	0	1	3710	9	schm2203_MGI	7	7	9	7	9	8	4	14	14	10	10	10	10	11	8	10	2	1	1	1	1	1	1	2	430.917	732.467
G338_MII	G338	ERS23027453	ERS23027454	2.trimester	33	26.4236	29.3962	272	multipara	boy	0	1	3670	10	schm2203_MGI	20	19	21	20	24	24	26	27	16	13	13	16	17	18	16	17	8	6	7	7	7	8	10	10	288.84	449.851
G311_MI	G311	ERS23027295	ERS23027296	1.trimester	33	28.3447	28.947	279	multipara	girl	1	0	3200	10	schm2203_MGI	19	19	13	21	15	19	16	16	16	13	15	15	13	11	12	16	5	6	4	7	6	4	8	4	251.171	421.065
G310_MIV	G310	ERS23027293	ERS23027294	postpartum	36	17.9012	20.0617	281	multipara	girl	0	0	3430	10	schm2203_MGI	12	15	14	15	17	15	21	18	10	11	11	11	10	9	11	8	7	8	6	6	8	7	8	6	557.496	625.001
G257_MIII	G257	ERS23027049	ERS23027050	3.trimester	31	20.1995	21.4619	281	multipara	boy	0	0	3870	10	schm2203_MGI	19	19	17	16	15	15	16	26	11	11	10	14	12	10	11	13	8	10	11	8	6	6	10	10	535.405	606.401
G257_MII	G257	ERS23027047	ERS23027048	2.trimester	31	20.1995	21.4619	281	multipara	boy	0	0	3870	10	schm2203_MGI	19	19	17	16	15	15	16	26	11	11	10	14	12	10	11	13	8	10	11	8	6	6	10	10	535.405	606.401
P002_MIII	P002	ERS23027721	ERS23027722	3.trimester	29	22.2063	24.4646	280	multipara	boy	0	0	4430	8	schm2203_MGI	12	12	14	14	8	8	NA	16	8	9	6	6	9	6	6	6	5	3	1	1	1	0	NA	6	375.915	NA
G338_MIII	G338	ERS23027455	ERS23027456	3.trimester	33	26.4236	29.3962	272	multipara	boy	0	1	3670	10	schm2203_MGI	20	19	21	20	24	24	26	27	16	13	13	16	17	18	16	17	8	6	7	7	7	8	10	10	288.84	449.851
G311_MIV	G311	ERS23027301	ERS23027302	postpartum	33	28.3447	28.947	279	multipara	girl	1	0	3200	10	schm2203_MGI	19	19	13	21	15	19	16	16	16	13	15	15	13	11	12	16	5	6	4	7	6	4	8	4	251.171	421.065
G259_MIII	G259	ERS23027057	ERS23027058	3.trimester	29	23.4236	25.2826	278	multipara	girl	0	0	3770	10	schm2203_MGI	10	11	13	11	13	17	14	11	10	11	8	9	14	13	8	9	4	4	2	4	8	8	4	5	422.431	590.837
G259_MII	G259	ERS23027055	ERS23027056	2.trimester	29	23.4236	25.2826	278	multipara	girl	0	0	3770	10	schm2203_MGI	10	11	13	11	13	17	14	11	10	11	8	9	14	13	8	9	4	4	2	4	8	8	4	5	422.431	590.837
P003_MIII	P003	ERS23027729	ERS23027730	3.trimester	25	24.4418	26.4236	276	primipara	girl	0	0	3330	10	schm2203_MGI	21	22	23	12	13	15	11	23	9	9	11	9	7	14	8	10	NA	7	6	5	2	4	10	10	537.831	824.679
G339_MIII	G339	ERS23027463	ERS23027464	3.trimester	39	21.9363	23.4236	269	multipara	girl	0	0	3120	NA	schm2203_MGI	19	16	12	6	13	16	15	14	15	17	10	10	11	10	10	9	10	15	4	0	1	1	5	2	416.217	631.317
G339_MII	G339	ERS23027461	ERS23027462	2.trimester	39	21.9363	23.4236	269	multipara	girl	0	0	3120	NA	schm2203_MGI	19	16	12	6	13	16	15	14	15	17	10	10	11	10	10	9	10	15	4	0	1	1	5	2	416.217	631.317
G312_MI	G312	ERS23027303	ERS23027304	1.trimester	40	29.7265	29.9908	273	primipara	girl	0	0	3650	10	schm2203_MGI	17	11	13	10	11	10	12	6	19	12	12	11	10	12	13	8	12	5	5	7	8	10	6	6	256.019	554.893
G330_MIV	G330	ERS23027411	ERS23027412	postpartum	39	25.6971	27.617	273	multipara	boy	0	0	3410	NA	schm2203_MGI	21	21	23	19	22	23	23	22	15	15	16	14	16	15	17	17	15	13	15	8	13	12	15	11	423.125	563.954
G262_MIII	G262	ERS23027065	ERS23027066	3.trimester	31	26.0417	27.2924	286	primipara	girl	0	0	3850	6	schm2203_MGI	14	13	15	16	13	17	16	17	11	10	17	10	11	11	20	9	4	4	3	2	5	5	3	6	292.912	510.768
G262_MII	G262	ERS23027063	ERS23027064	2.trimester	31	26.0417	27.2924	286	primipara	girl	0	0	3850	6	schm2203_MGI	14	13	15	16	13	17	16	17	11	10	17	10	11	11	20	9	4	4	3	2	5	5	3	6	292.912	510.768
P004_MIII	P004	ERS23027735	ERS23027736	3.trimester	31	17.7154	19.1327	287	primipara	girl	0	0	4610	9	schm2203_MGI	23	26	19	5	9	6	8	4	18	18	16	12	13	12	15	8	21	22	17	7	5	6	1	2	192.996	900.015
G340_MIII	G340	ERS23027471	ERS23027472	3.trimester	32	19.8839	21.4619	291	primipara	girl	NA	NA	2800	NA	schm2203_MGI	5	4	14	14	17	13	14	14	14	9	7	12	8	10	11	7	0	0	5	7	6	7	7	7	391.375	492.897
G340_MII	G340	ERS23027469	ERS23027470	2.trimester	32	19.8839	21.4619	291	primipara	girl	NA	NA	2800	NA	schm2203_MGI	5	4	14	14	17	13	14	14	14	9	7	12	8	10	11	7	0	0	5	7	6	7	7	7	391.375	492.897
G305_MII	G305	ERS23027249	ERS23027250	2.trimester	30	22.2222	23.2716	282	primipara	girl	0	0	3610	10	schm2203_MGI	5	1	0	3	4	2	8	11	6	7	6	6	7	6	12	7	0	0	0	0	0	0	4	4	442.65	311.111
G305_MIII	G305	ERS23027251	ERS23027252	3.trimester	30	22.2222	23.2716	282	primipara	girl	0	0	3610	10	schm2203_MGI	5	1	0	3	4	2	8	11	6	7	6	6	7	6	12	7	0	0	0	0	0	0	4	4	442.65	311.111
G323_MII	G323	ERS23027367	ERS23027368	2.trimester	33	21.1927	22.4941	284	primipara	girl	0	0	3470	NA	schm2203_MGI	7	NA	12	7	12	17	8	9	8	8	13	15	12	9	8	6	0	1	3	1	1	0	0	1	348.296	NA
G323_MIII	G323	ERS23027369	ERS23027370	3.trimester	33	21.1927	22.4941	284	primipara	girl	0	0	3470	NA	schm2203_MGI	7	NA	12	7	12	17	8	9	8	8	13	15	12	9	8	6	0	1	3	1	1	0	0	1	348.296	NA
G245_MIV	G245	ERS23027011	ERS23027012	postpartum	28	23.7954	25.4685	271	multipara	boy	0	0	3360	10	schm2203_MGI	15	21	17	13	14	12	8	13	8	18	9	8	13	9	19	8	0	8	4	3	2	2	1	0	435.452	532.726
G247_MI	G247	ERS23027013	ERS23027014	1.trimester	32	18.2531	20.6193	271	multipara	boy	0	0	3590	9	schm2203_MGI	14	15	14	20	13	14	17	12	10	14	11	11	15	14	10	8	9	12	6	13	11	13	5	4	423.644	1015.47
G331_MIV	G331	ERS23027419	ERS23027420	postpartum	33	21.7993	24.5675	279	multipara	boy	0	0	4120	10	schm2203_MGI	11	11	3	6	12	16	10	8	11	9	10	7	12	14	9	8	2	0	3	0	9	7	1	4	272.917	529.954
G334_MI	G334	ERS23027429	ERS23027430	1.trimester	29	24.4352	26.0375	271	primipara	boy	0	0	3230	10	schm2203_MGI	6	5	11	10	9	10	12	14	11	12	8	9	12	14	20	11	5	2	2	0	2	2	1	3	319.208	659.714
G306_MII	G306	ERS23027257	ERS23027258	2.trimester	39	29.0688	28.4005	292	primipara	boy	NA	NA	3480	10	schm2203_MGI	6	7	7	10	4	1	9	9	7	9	9	7	8	6	10	9	1	2	0	2	0	0	2	2	183.555	326.463
G306_MIII	G306	ERS23027259	ERS23027260	3.trimester	39	29.0688	28.4005	292	primipara	boy	NA	NA	3480	10	schm2203_MGI	6	7	7	10	4	1	9	9	7	9	9	7	8	6	10	9	1	2	0	2	0	0	2	2	183.555	326.463
G325_MII	G325	ERS23027375	ERS23027376	2.trimester	27	26.2121	27.8852	262	primipara	boy	0	0	3250	10	schm2203_MGI	16	7	15	9	9	9	11	4	9	12	6	6	6	6	6	6	17	6	0	2	0	5	0	2	323.415	777.398
G325_MIII	G325	ERS23027377	ERS23027378	3.trimester	27	26.2121	27.8852	262	primipara	boy	0	0	3250	10	schm2203_MGI	16	7	15	9	9	9	11	4	9	12	6	6	6	6	6	6	17	6	0	2	0	5	0	2	323.415	777.398
G247_MIV	G247	ERS23027019	ERS23027020	postpartum	32	18.2531	20.6193	271	multipara	boy	0	0	3590	9	schm2203_MGI	14	15	14	20	13	14	17	12	10	14	11	11	15	14	10	8	9	12	6	13	11	13	5	4	423.644	1015.47
G248_MI	G248	ERS23027021	ERS23027022	1.trimester	31	21.9363	NA	283	primipara	girl	0	0	3065	10	schm2203_MGI	7	10	11	NA	7	7	3	18	8	10	8	NA	8	9	9	9	1	3	3	NA	3	2	4	10	503.856	572.553
G332_MIV	G332	ERS23027427	ERS23027428	postpartum	34	19.3502	20.1305	281	primipara	girl	0	0	3450	10	schm2203_MGI	15	17	13	18	16	12	13	19	10	10	9	8	9	6	22	10	6	3	4	5	4	1	4	5	343.689	754.69
G335_MI	G335	ERS23027437	ERS23027438	1.trimester	29	25.1559	27.4235	267	primipara	boy	1	1	3480	10	schm2203_MGI	6	6	5	5	6	6	13	10	8	9	6	7	10	7	13	8	2	0	0	0	1	0	2	2	438.92	631.825
G307_MII	G307	ERS23027265	ERS23027266	2.trimester	36	21.6263	23.564	275	primipara	boy	0	0	3080	NA	schm2203_MGI	21	10	21	17	13	18	25	25	14	14	17	7	7	12	13	15	7	2	14	5	8	12	12	13	427.621	732.897
G307_MIII	G307	ERS23027267	ERS23027268	3.trimester	36	21.6263	23.564	275	primipara	boy	0	0	3080	NA	schm2203_MGI	21	10	21	17	13	18	25	25	14	14	17	7	7	12	13	15	7	2	14	5	8	12	12	13	427.621	732.897
G327_MII	G327	ERS23027383	ERS23027384	2.trimester	32	23.6244	23.6244	273	primipara	boy	0	0	3220	10	schm2203_MGI	9	15	9	13	16	19	17	18	13	14	12	14	12	13	12	17	3	12	6	2	3	6	8	6	NA	587.015
G327_MIII	G327	ERS23027385	ERS23027386	3.trimester	32	23.6244	23.6244	273	primipara	boy	0	0	3220	10	schm2203_MGI	9	15	9	13	16	19	17	18	13	14	12	14	12	13	12	17	3	12	6	2	3	6	8	6	NA	587.015
G252_MI	G252	ERS23027029	ERS23027030	1.trimester	34	29.4108	31.4627	267	primipara	girl	0	0	2360	10	schm2203_MGI	12	4	7	5	6	4	14	11	9	10	9	8	8	9	13	8	2	0	0	0	0	0	1	1	271.631	487.465
G334_MIV	G334	ERS23027435	ERS23027436	postpartum	29	24.4352	26.0375	271	primipara	boy	0	0	3230	10	schm2203_MGI	6	5	11	10	9	10	12	14	11	12	8	9	12	14	20	11	5	2	2	0	2	2	1	3	319.208	659.714
G308_MII	G308	ERS23027273	ERS23027274	2.trimester	29	21.5349	23.4075	279	primipara	girl	0	0	2880	10	schm2203_MGI	13	13	11	12	12	16	18	20	15	11	11	12	12	12	18	14	8	6	6	6	7	4	12	11	413.277	476.62
G308_MIII	G308	ERS23027275	ERS23027276	3.trimester	29	21.5349	23.4075	279	primipara	girl	0	0	2880	10	schm2203_MGI	13	13	11	12	12	16	18	20	15	11	11	12	12	12	18	14	8	6	6	6	7	4	12	11	413.277	476.62
G328_MII	G328	ERS23027391	ERS23027392	2.trimester	32	23.2835	23.3185	274	multipara	boy	0	0	3670	10	schm2203_MGI	9	12	6	9	12	13	16	14	8	10	10	12	9	7	15	13	2	3	1	1	1	1	1	0	354.092	NA
G328_MIII	G328	ERS23027393	ERS23027394	3.trimester	32	23.2835	23.3185	274	multipara	boy	0	0	3670	10	schm2203_MGI	9	12	6	9	12	13	16	14	8	10	10	12	9	7	15	13	2	3	1	1	1	1	1	0	354.092	NA
G248_MIV	G248	ERS23027027	ERS23027028	postpartum	31	21.9363	NA	283	primipara	girl	0	0	3065	10	schm2203_MGI	7	10	11	NA	7	7	3	18	8	10	8	NA	8	9	9	9	1	3	3	NA	3	2	4	10	503.856	572.553
G254_MI	G254	ERS23027037	ERS23027038	1.trimester	36	20.7612	21.3495	287	multipara	girl	0	0	4260	10	schm2203_MGI	8	13	12	7	14	9	14	12	10	9	14	6	6	6	8	8	0	1	1	0	0	0	0	0	358.423	536.816
G335_MIV	G335	ERS23027443	ERS23027444	postpartum	29	25.1559	27.4235	267	primipara	boy	1	1	3480	10	schm2203_MGI	6	6	5	5	6	6	13	10	8	9	6	7	10	7	13	8	2	0	0	0	1	0	2	2	438.92	631.825
G337_MI	G337	ERS23027445	ERS23027446	1.trimester	30	24.64	26.8199	292	primipara	girl	0	0	4020	10	schm2203_MGI	7	7	5	6	7	5	7	14	10	12	11	11	9	7	12	8	0	1	0	1	1	1	3	3	384.904	607.065
G309_MII	G309	ERS23027281	ERS23027282	2.trimester	27	18.4139	18.57	281	primipara	girl	0	0	3360	10	schm2203_MGI	6	5	7	2	1	8	9	5	10	9	7	8	6	6	8	6	0	1	0	0	0	2	2	1	617.584	779.983
G329_MII	G329	ERS23027399	ERS23027400	2.trimester	34	26.0262	27.5134	273	multipara	boy	NA	NA	3380	10	schm2203_MGI	20	18	20	15	12	16	16	16	16	10	11	9	10	8	10	11	17	12	8	4	4	6	6	7	333.412	560.255
G329_MIII	G329	ERS23027401	ERS23027402	3.trimester	34	26.0262	27.5134	273	multipara	boy	NA	NA	3380	10	schm2203_MGI	20	18	20	15	12	16	16	16	16	10	11	9	10	8	10	11	17	12	8	4	4	6	6	7	333.412	560.255
G252_MIV	G252	ERS23027035	ERS23027036	postpartum	34	29.4108	31.4627	267	primipara	girl	0	0	2360	10	schm2203_MGI	12	4	7	5	6	4	14	11	9	10	9	8	8	9	13	8	2	0	0	0	0	0	1	1	271.631	487.465
G257_MI	G257	ERS23027045	ERS23027046	1.trimester	31	20.1995	21.4619	281	multipara	boy	0	0	3870	10	schm2203_MGI	19	19	17	16	15	15	16	26	11	11	10	14	12	10	11	13	8	10	11	8	6	6	10	10	535.405	606.401
G337_MIV	G337	ERS23027449	ERS23027450	postpartum	30	24.64	26.8199	292	primipara	girl	0	0	4020	10	schm2203_MGI	7	7	5	6	7	5	7	14	10	12	11	11	9	7	12	8	0	1	0	1	1	1	3	3	384.904	607.065
G338_MI	G338	ERS23027451	ERS23027452	1.trimester	33	26.4236	29.3962	272	multipara	boy	0	1	3670	10	schm2203_MGI	20	19	21	20	24	24	26	27	16	13	13	16	17	18	16	17	8	6	7	7	7	8	10	10	288.84	449.851
G310_MII	G310	ERS23027289	ERS23027290	2.trimester	36	17.9012	20.0617	281	multipara	girl	0	0	3430	10	schm2203_MGI	12	15	14	15	17	15	21	18	10	11	11	11	10	9	11	8	7	8	6	6	8	7	8	6	557.496	625.001
G309_MIII	G309	ERS23027283	ERS23027284	3.trimester	27	18.4139	18.57	281	primipara	girl	0	0	3360	10	schm2203_MGI	6	5	7	2	1	8	9	5	10	9	7	8	6	6	8	6	0	1	0	0	0	2	2	1	617.584	779.983
G330_MII	G330	ERS23027407	ERS23027408	2.trimester	39	25.6971	27.617	273	multipara	boy	0	0	3410	NA	schm2203_MGI	21	21	23	19	22	23	23	22	15	15	16	14	16	15	17	17	15	13	15	8	13	12	15	11	423.125	563.954
G330_MIII	G330	ERS23027409	ERS23027410	3.trimester	39	25.6971	27.617	273	multipara	boy	0	0	3410	NA	schm2203_MGI	21	21	23	19	22	23	23	22	15	15	16	14	16	15	17	17	15	13	15	8	13	12	15	11	423.125	563.954
G254_MIV	G254	ERS23027043	ERS23027044	postpartum	36	20.7612	21.3495	287	multipara	girl	0	0	4260	10	schm2203_MGI	8	13	12	7	14	9	14	12	10	9	14	6	6	6	8	8	0	1	1	0	0	0	0	0	358.423	536.816
G259_MI	G259	ERS23027053	ERS23027054	1.trimester	29	23.4236	25.2826	278	multipara	girl	0	0	3770	10	schm2203_MGI	10	11	13	11	13	17	14	11	10	11	8	9	14	13	8	9	4	4	2	4	8	8	4	5	422.431	590.837
G338_MIV	G338	ERS23027457	ERS23027458	postpartum	33	26.4236	29.3962	272	multipara	boy	0	1	3670	10	schm2203_MGI	20	19	21	20	24	24	26	27	16	13	13	16	17	18	16	17	8	6	7	7	7	8	10	10	288.84	449.851
G339_MI	G339	ERS23027459	ERS23027460	1.trimester	39	21.9363	23.4236	269	multipara	girl	0	0	3120	NA	schm2203_MGI	19	16	12	6	13	16	15	14	15	17	10	10	11	10	10	9	10	15	4	0	1	1	5	2	416.217	631.317
G311_MII	G311	ERS23027297	ERS23027298	2.trimester	33	28.3447	28.947	279	multipara	girl	1	0	3200	10	schm2203_MGI	19	19	13	21	15	19	16	16	16	13	15	15	13	11	12	16	5	6	4	7	6	4	8	4	251.171	421.065
G310_MIII	G310	ERS23027291	ERS23027292	3.trimester	36	17.9012	20.0617	281	multipara	girl	0	0	3430	10	schm2203_MGI	12	15	14	15	17	15	21	18	10	11	11	11	10	9	11	8	7	8	6	6	8	7	8	6	557.496	625.001
G331_MIII	G331	ERS23027417	ERS23027418	3.trimester	33	21.7993	24.5675	279	multipara	boy	0	0	4120	10	schm2203_MGI	11	11	3	6	12	16	10	8	11	9	10	7	12	14	9	8	2	0	3	0	9	7	1	4	272.917	529.954
G257_MIV	G257	ERS23027051	ERS23027052	postpartum	31	20.1995	21.4619	281	multipara	boy	0	0	3870	10	schm2203_MGI	19	19	17	16	15	15	16	26	11	11	10	14	12	10	11	13	8	10	11	8	6	6	10	10	535.405	606.401
G339_MIV	G339	ERS23027465	ERS23027466	postpartum	39	21.9363	23.4236	269	multipara	girl	0	0	3120	NA	schm2203_MGI	19	16	12	6	13	16	15	14	15	17	10	10	11	10	10	9	10	15	4	0	1	1	5	2	416.217	631.317
G340_MI	G340	ERS23027467	ERS23027468	1.trimester	32	19.8839	21.4619	291	primipara	girl	NA	NA	2800	NA	schm2203_MGI	5	4	14	14	17	13	14	14	14	9	7	12	8	10	11	7	0	0	5	7	6	7	7	7	391.375	492.897
G312_MII	G312	ERS23027305	ERS23027306	2.trimester	40	29.7265	29.9908	273	primipara	girl	0	0	3650	10	schm2203_MGI	17	11	13	10	11	10	12	6	19	12	12	11	10	12	13	8	12	5	5	7	8	10	6	6	256.019	554.893
G311_MIII	G311	ERS23027299	ERS23027300	3.trimester	33	28.3447	28.947	279	multipara	girl	1	0	3200	10	schm2203_MGI	19	19	13	21	15	19	16	16	16	13	15	15	13	11	12	16	5	6	4	7	6	4	8	4	251.171	421.065
G331_MII	G331	ERS23027415	ERS23027416	2.trimester	33	21.7993	24.5675	279	multipara	boy	0	0	4120	10	schm2203_MGI	11	11	3	6	12	16	10	8	11	9	10	7	12	14	9	8	2	0	3	0	9	7	1	4	272.917	529.954
G332_MIII	G332	ERS23027425	ERS23027426	3.trimester	34	19.3502	20.1305	281	primipara	girl	0	0	3450	10	schm2203_MGI	15	17	13	18	16	12	13	19	10	10	9	8	9	6	22	10	6	3	4	5	4	1	4	5	343.689	754.69
G259_MIV	G259	ERS23027059	ERS23027060	postpartum	29	23.4236	25.2826	278	multipara	girl	0	0	3770	10	schm2203_MGI	10	11	13	11	13	17	14	11	10	11	8	9	14	13	8	9	4	4	2	4	8	8	4	5	422.431	590.837
G262_MI	G262	ERS23027061	ERS23027062	1.trimester	31	26.0417	27.2924	286	primipara	girl	0	0	3850	6	schm2203_MGI	14	13	15	16	13	17	16	17	11	10	17	10	11	11	20	9	4	4	3	2	5	5	3	6	292.912	510.768
G340_MIV	G340	ERS23027473	ERS23027474	postpartum	32	19.8839	21.4619	291	primipara	girl	NA	NA	2800	NA	schm2203_MGI	5	4	14	14	17	13	14	14	14	9	7	12	8	10	11	7	0	0	5	7	6	7	7	7	391.375	492.897
G341_MI	G341	ERS23027475	ERS23027476	1.trimester	30	19.7133	20.5486	277	multipara	boy	NA	NA	3440	10	schm2203_MGI	17	20	17	18	18	18	18	17	13	13	12	13	14	12	10	12	8	7	10	9	8	13	6	5	NA	NA
G212_MI	G212	ERS23026853	ERS23026854	1.trimester	28	20.3125	21.6797	NA	primipara	boy	NA	NA	NA	NA	bryj2301_MGI	1	0	3	1	0	0	NA	NA	8	8	7	7	6	7	NA	NA	0	0	0	0	0	0	NA	NA	400.796	613.973
G212_MII	G212	ERS23026855	ERS23026856	2.trimester	28	20.3125	21.6797	NA	primipara	boy	NA	NA	NA	NA	bryj2301_MGI	1	0	3	1	0	0	NA	NA	8	8	7	7	6	7	NA	NA	0	0	0	0	0	0	NA	NA	400.796	613.973
G212_MIII	G212	ERS23026857	ERS23026858	3.trimester	28	20.3125	21.6797	NA	primipara	boy	NA	NA	NA	NA	bryj2301_MGI	1	0	3	1	0	0	NA	NA	8	8	7	7	6	7	NA	NA	0	0	0	0	0	0	NA	NA	400.796	613.973
G301_MI	G301	ERS23027217	ERS23027218	1.trimester	40	20.202	NA	250	multipara	girl	0	0	2740	10	bryj2301_MGI	9	10	9	12	6	8	8	8	10	9	9	9	7	7	9	9	1	0	1	0	0	1	0	0	178.003	352.293
G301_MII	G301	ERS23027219	ERS23027220	2.trimester	40	20.202	NA	250	multipara	girl	0	0	2740	10	bryj2301_MGI	9	10	9	12	6	8	8	8	10	9	9	9	7	7	9	9	1	0	1	0	0	1	0	0	178.003	352.293
G301_MIII	G301	ERS23027221	ERS23027222	3.trimester	40	20.202	NA	250	multipara	girl	0	0	2740	10	bryj2301_MGI	9	10	9	12	6	8	8	8	10	9	9	9	7	7	9	9	1	0	1	0	0	1	0	0	178.003	352.293
G362_MI	G362	ERS23027569	ERS23027570	1.trimester	31	24.4473	27.4589	264	primipara	boy	NA	NA	3080	10	bryj2301_MGI	0	6	7	8	7	9	11	NA	8	10	9	7	9	11	8	NA	0	0	2	1	2	4	5	NA	NA	NA
G362_MII	G362	ERS23027571	ERS23027572	2.trimester	31	24.4473	27.4589	264	primipara	boy	NA	NA	3080	10	bryj2301_MGI	0	6	7	8	7	9	11	NA	8	10	9	7	9	11	8	NA	0	0	2	1	2	4	5	NA	NA	NA
G362_MIII	G362	ERS23027573	ERS23027574	3.trimester	31	24.4473	27.4589	264	primipara	boy	NA	NA	3080	10	bryj2301_MGI	0	6	7	8	7	9	11	NA	8	10	9	7	9	11	8	NA	0	0	2	1	2	4	5	NA	NA	NA
G362_MIV	G362	ERS23027575	ERS23027576	postpartum	31	24.4473	27.4589	264	primipara	boy	NA	NA	3080	10	bryj2301_MGI	0	6	7	8	7	9	11	NA	8	10	9	7	9	11	8	NA	0	0	2	1	2	4	5	NA	NA	NA
G365_MI	G365	ERS23027577	ERS23027578	1.trimester	27	20.0692	21.8339	270	primipara	girl	0	0	3850	9	bryj2301_MGI	14	15	5	9	25	9	5	24	9	8	6	6	6	12	10	9	1	5	1	3	14	3	4	15	746.206	1803.73
G365_MII	G365	ERS23027579	ERS23027580	2.trimester	27	20.0692	21.8339	270	primipara	girl	0	0	3850	9	bryj2301_MGI	14	15	5	9	25	9	5	24	9	8	6	6	6	12	10	9	1	5	1	3	14	3	4	15	746.206	1803.73
G365_MIII	G365	ERS23027581	ERS23027582	3.trimester	27	20.0692	21.8339	270	primipara	girl	0	0	3850	9	bryj2301_MGI	14	15	5	9	25	9	5	24	9	8	6	6	6	12	10	9	1	5	1	3	14	3	4	15	746.206	1803.73
G365_MIV	G365	ERS23027583	ERS23027584	postpartum	27	20.0692	21.8339	270	primipara	girl	0	0	3850	9	bryj2301_MGI	14	15	5	9	25	9	5	24	9	8	6	6	6	12	10	9	1	5	1	3	14	3	4	15	746.206	1803.73
G370_MI	G370	ERS23027585	ERS23027586	1.trimester	26	21.0292	21.4213	274	primipara	boy	0	0	3340	9	bryj2301_MGI	9	13	7	3	4	3	2	4	11	11	7	7	10	10	10	8	5	7	1	1	3	2	1	3	1401.43	1843.85
G370_MII	G370	ERS23027587	ERS23027588	2.trimester	26	21.0292	21.4213	274	primipara	boy	0	0	3340	9	bryj2301_MGI	9	13	7	3	4	3	2	4	11	11	7	7	10	10	10	8	5	7	1	1	3	2	1	3	1401.43	1843.85
G370_MIII	G370	ERS23027589	ERS23027590	3.trimester	26	21.0292	21.4213	274	primipara	boy	0	0	3340	9	bryj2301_MGI	9	13	7	3	4	3	2	4	11	11	7	7	10	10	10	8	5	7	1	1	3	2	1	3	1401.43	1843.85
G370_MIV	G370	ERS23027591	ERS23027592	postpartum	26	21.0292	21.4213	274	primipara	boy	0	0	3340	9	bryj2301_MGI	9	13	7	3	4	3	2	4	11	11	7	7	10	10	10	8	5	7	1	1	3	2	1	3	1401.43	1843.85
G371_MI	G371	ERS23027593	ERS23027594	1.trimester	36	19.1001	19.4674	290	multipara	boy	NA	NA	NA	NA	bryj2301_MGI	8	14	10	14	12	12	13	7	12	10	8	12	9	13	9	8	4	2	5	4	6	5	14	4	1065.79	1249.62
G371_MII	G371	ERS23027595	ERS23027596	2.trimester	36	19.1001	19.4674	290	multipara	boy	NA	NA	NA	NA	bryj2301_MGI	8	14	10	14	12	12	13	7	12	10	8	12	9	13	9	8	4	2	5	4	6	5	14	4	1065.79	1249.62
G371_MIII	G371	ERS23027597	ERS23027598	3.trimester	36	19.1001	19.4674	290	multipara	boy	NA	NA	NA	NA	bryj2301_MGI	8	14	10	14	12	12	13	7	12	10	8	12	9	13	9	8	4	2	5	4	6	5	14	4	1065.79	1249.62
G371_MIV	G371	ERS23027599	ERS23027600	postpartum	36	19.1001	19.4674	290	multipara	boy	NA	NA	NA	NA	bryj2301_MGI	8	14	10	14	12	12	13	7	12	10	8	12	9	13	9	8	4	2	5	4	6	5	14	4	1065.79	1249.62
G378_MI	G378	ERS23027601	ERS23027602	1.trimester	30	22.2291	24.9649	281	primipara	girl	0	1	3770	9	bryj2301_MGI	17	22	23	22	21	20	23	28	11	14	16	13	13	14	20	14	5	9	11	10	8	4	15	13	NA	NA
G378_MII	G378	ERS23027603	ERS23027604	2.trimester	30	22.2291	24.9649	281	primipara	girl	0	1	3770	9	bryj2301_MGI	17	22	23	22	21	20	23	28	11	14	16	13	13	14	20	14	5	9	11	10	8	4	15	13	NA	NA
G378_MIII	G378	ERS23027605	ERS23027606	3.trimester	30	22.2291	24.9649	281	primipara	girl	0	1	3770	9	bryj2301_MGI	17	22	23	22	21	20	23	28	11	14	16	13	13	14	20	14	5	9	11	10	8	4	15	13	NA	NA
G379_MI	G379	ERS23027607	ERS23027608	1.trimester	30	25.6544	28.6288	291	primipara	boy	0	0	3620	10	bryj2301_MGI	19	18	NA	16	21	22	21	22	16	15	NA	13	16	16	13	15	6	3	NA	2	8	10	6	3	254.819	663.225
G379_MII	G379	ERS23027609	ERS23027610	2.trimester	30	25.6544	28.6288	291	primipara	boy	0	0	3620	10	bryj2301_MGI	19	18	NA	16	21	22	21	22	16	15	NA	13	16	16	13	15	6	3	NA	2	8	10	6	3	254.819	663.225
G379_MIII	G379	ERS23027611	ERS23027612	3.trimester	30	25.6544	28.6288	291	primipara	boy	0	0	3620	10	bryj2301_MGI	19	18	NA	16	21	22	21	22	16	15	NA	13	16	16	13	15	6	3	NA	2	8	10	6	3	254.819	663.225
G379_MIV	G379	ERS23027613	ERS23027614	postpartum	30	25.6544	28.6288	291	primipara	boy	0	0	3620	10	bryj2301_MGI	19	18	NA	16	21	22	21	22	16	15	NA	13	16	16	13	15	6	3	NA	2	8	10	6	3	254.819	663.225
G380_MI	G380	ERS23027615	ERS23027616	1.trimester	27	22.52	24.5915	277	primipara	boy	0	0	3640	10	bryj2301_MGI	18	13	NA	11	9	9	11	8	8	8	NA	8	7	9	7	11	11	4	NA	3	4	6	2	4	NA	NA
G380_MII	G380	ERS23027617	ERS23027618	2.trimester	27	22.52	24.5915	277	primipara	boy	0	0	3640	10	bryj2301_MGI	18	13	NA	11	9	9	11	8	8	8	NA	8	7	9	7	11	11	4	NA	3	4	6	2	4	NA	NA
G380_MIII	G380	ERS23027619	ERS23027620	3.trimester	27	22.52	24.5915	277	primipara	boy	0	0	3640	10	bryj2301_MGI	18	13	NA	11	9	9	11	8	8	8	NA	8	7	9	7	11	11	4	NA	3	4	6	2	4	NA	NA
G380_MIV	G380	ERS23027621	ERS23027622	postpartum	27	22.52	24.5915	277	primipara	boy	0	0	3640	10	bryj2301_MGI	18	13	NA	11	9	9	11	8	8	8	NA	8	7	9	7	11	11	4	NA	3	4	6	2	4	NA	NA
G381_MI	G381	ERS23027623	ERS23027624	1.trimester	31	23.0518	24.2787	292	primipara	girl	0	0	3700	10	bryj2301_MGI	NA	16	NA	11	13	9	22	22	NA	16	NA	13	11	10	17	13	NA	3	NA	6	4	5	16	10	430.571	577.255
G381_MII	G381	ERS23027625	ERS23027626	2.trimester	31	23.0518	24.2787	292	primipara	girl	0	0	3700	10	bryj2301_MGI	NA	16	NA	11	13	9	22	22	NA	16	NA	13	11	10	17	13	NA	3	NA	6	4	5	16	10	430.571	577.255
G381_MIII	G381	ERS23027627	ERS23027628	3.trimester	31	23.0518	24.2787	292	primipara	girl	0	0	3700	10	bryj2301_MGI	NA	16	NA	11	13	9	22	22	NA	16	NA	13	11	10	17	13	NA	3	NA	6	4	5	16	10	430.571	577.255
G381_MIV	G381	ERS23027629	ERS23027630	postpartum	31	23.0518	24.2787	292	primipara	girl	0	0	3700	10	bryj2301_MGI	NA	16	NA	11	13	9	22	22	NA	16	NA	13	11	10	17	13	NA	3	NA	6	4	5	16	10	430.571	577.255
G385_MI	G385	ERS23027631	ERS23027632	1.trimester	27	22.68	23.6095	285	primipara	boy	0	0	3690	NA	bryj2301_MGI	NA	13	NA	14	19	18	NA	19	NA	11	NA	12	10	11	NA	12	NA	10	NA	6	8	9	NA	9	NA	NA
G385_MII	G385	ERS23027633	ERS23027634	2.trimester	27	22.68	23.6095	285	primipara	boy	0	0	3690	NA	bryj2301_MGI	NA	13	NA	14	19	18	NA	19	NA	11	NA	12	10	11	NA	12	NA	10	NA	6	8	9	NA	9	NA	NA
G385_MIII	G385	ERS23027635	ERS23027636	3.trimester	27	22.68	23.6095	285	primipara	boy	0	0	3690	NA	bryj2301_MGI	NA	13	NA	14	19	18	NA	19	NA	11	NA	12	10	11	NA	12	NA	10	NA	6	8	9	NA	9	NA	NA
G387_MI	G387	ERS23027637	ERS23027638	1.trimester	23	24.2215	24.1522	284	primipara	girl	0	0	3160	10	bryj2301_MGI	NA	12	NA	22	12	13	11	13	NA	12	NA	17	8	6	9	8	NA	8	NA	14	9	6	7	5	NA	NA
G387_MII	G387	ERS23027639	ERS23027640	2.trimester	23	24.2215	24.1522	284	primipara	girl	0	0	3160	10	bryj2301_MGI	NA	12	NA	22	12	13	11	13	NA	12	NA	17	8	6	9	8	NA	8	NA	14	9	6	7	5	NA	NA
G387_MIII	G387	ERS23027641	ERS23027642	3.trimester	23	24.2215	24.1522	284	primipara	girl	0	0	3160	10	bryj2301_MGI	NA	12	NA	22	12	13	11	13	NA	12	NA	17	8	6	9	8	NA	8	NA	14	9	6	7	5	NA	NA
L003_MI	L003	ERS23027643	ERS23027644	1.trimester	28	26.3958	27.1977	284	primipara	boy	0	0	4090	9	bryj2301_MGI	12	11	16	20	11	10	10	13	12	9	11	15	12	8	11	10	5	4	12	9	5	3	3	7	573.804	977.941
L003_MII	L003	ERS23027645	ERS23027646	2.trimester	28	26.3958	27.1977	284	primipara	boy	0	0	4090	9	bryj2301_MGI	12	11	16	20	11	10	10	13	12	9	11	15	12	8	11	10	5	4	12	9	5	3	3	7	573.804	977.941
L003_MIII	L003	ERS23027647	ERS23027648	3.trimester	28	26.3958	27.1977	284	primipara	boy	0	0	4090	9	bryj2301_MGI	12	11	16	20	11	10	10	13	12	9	11	15	12	8	11	10	5	4	12	9	5	3	3	7	573.804	977.941
L003_MIV	L003	ERS23027649	ERS23027650	postpartum	28	26.3958	27.1977	284	primipara	boy	0	0	4090	9	bryj2301_MGI	12	11	16	20	11	10	10	13	12	9	11	15	12	8	11	10	5	4	12	9	5	3	3	7	573.804	977.941
L004_MI	L004	ERS23027651	ERS23027652	1.trimester	27	24.8971	27.4506	251	primipara	boy	0	0	2950	9	bryj2301_MGI	12	12	12	15	13	14	18	20	11	12	10	10	10	9	10	15	7	9	9	4	7	4	6	11	158.911	717.577
L005_MI	L005	ERS23027653	ERS23027654	1.trimester	31	19.2277	20.2291	275	multipara	boy	0	0	3370	10	bryj2301_MGI	7	11	14	9	11	11	16	10	8	11	13	9	9	12	6	9	6	4	6	3	4	8	5	NA	289.209	704.259
L005_MII	L005	ERS23027655	ERS23027656	2.trimester	31	19.2277	20.2291	275	multipara	boy	0	0	3370	10	bryj2301_MGI	7	11	14	9	11	11	16	10	8	11	13	9	9	12	6	9	6	4	6	3	4	8	5	NA	289.209	704.259
L005_MIII	L005	ERS23027657	ERS23027658	3.trimester	31	19.2277	20.2291	275	multipara	boy	0	0	3370	10	bryj2301_MGI	7	11	14	9	11	11	16	10	8	11	13	9	9	12	6	9	6	4	6	3	4	8	5	NA	289.209	704.259
L005_MIV	L005	ERS23027659	ERS23027660	postpartum	31	19.2277	20.2291	275	multipara	boy	0	0	3370	10	bryj2301_MGI	7	11	14	9	11	11	16	10	8	11	13	9	9	12	6	9	6	4	6	3	4	8	5	NA	289.209	704.259
L006_MI	L006	ERS23027661	ERS23027662	1.trimester	42	21.1389	22.3609	268	multipara	boy	0	1	3530	10	bryj2301_MGI	28	31	27	24	19	16	21	20	17	17	16	12	12	9	10	11	13	12	14	12	6	2	11	7	224.92	504.396
L006_MII	L006	ERS23027663	ERS23027664	2.trimester	42	21.1389	22.3609	268	multipara	boy	0	1	3530	10	bryj2301_MGI	28	31	27	24	19	16	21	20	17	17	16	12	12	9	10	11	13	12	14	12	6	2	11	7	224.92	504.396
L006_MIII	L006	ERS23027665	ERS23027666	3.trimester	42	21.1389	22.3609	268	multipara	boy	0	1	3530	10	bryj2301_MGI	28	31	27	24	19	16	21	20	17	17	16	12	12	9	10	11	13	12	14	12	6	2	11	7	224.92	504.396
L006_MIV	L006	ERS23027667	ERS23027668	postpartum	42	21.1389	22.3609	268	multipara	boy	0	1	3530	10	bryj2301_MGI	28	31	27	24	19	16	21	20	17	17	16	12	12	9	10	11	13	12	14	12	6	2	11	7	224.92	504.396
L007_MI	L007	ERS23027669	ERS23027670	1.trimester	35	22.2063	23.4107	280	primipara	boy	0	0	3630	10	bryj2301_MGI	14	16	10	9	17	14	20	18	10	11	12	8	21	16	23	15	7	4	7	3	9	10	19	11	368.584	426.879
L007_MII	L007	ERS23027671	ERS23027672	2.trimester	35	22.2063	23.4107	280	primipara	boy	0	0	3630	10	bryj2301_MGI	14	16	10	9	17	14	20	18	10	11	12	8	21	16	23	15	7	4	7	3	9	10	19	11	368.584	426.879
L007_MIII	L007	ERS23027673	ERS23027674	3.trimester	35	22.2063	23.4107	280	primipara	boy	0	0	3630	10	bryj2301_MGI	14	16	10	9	17	14	20	18	10	11	12	8	21	16	23	15	7	4	7	3	9	10	19	11	368.584	426.879
L007_MIV	L007	ERS23027675	ERS23027676	postpartum	35	22.2063	23.4107	280	primipara	boy	0	0	3630	10	bryj2301_MGI	14	16	10	9	17	14	20	18	10	11	12	8	21	16	23	15	7	4	7	3	9	10	19	11	368.584	426.879
L008_MI	L008	ERS23027677	ERS23027678	1.trimester	30	18.7783	20.1956	284	primipara	girl	0	0	3230	10	bryj2301_MGI	12	18	13	11	14	16	14	12	14	15	11	14	14	13	7	7	3	4	4	1	7	6	0	2	260.429	577.702
L008_MII	L008	ERS23027679	ERS23027680	2.trimester	30	18.7783	20.1956	284	primipara	girl	0	0	3230	10	bryj2301_MGI	12	18	13	11	14	16	14	12	14	15	11	14	14	13	7	7	3	4	4	1	7	6	0	2	260.429	577.702
L008_MIII	L008	ERS23027681	ERS23027682	3.trimester	30	18.7783	20.1956	284	primipara	girl	0	0	3230	10	bryj2301_MGI	12	18	13	11	14	16	14	12	14	15	11	14	14	13	7	7	3	4	4	1	7	6	0	2	260.429	577.702
L008_MIV	L008	ERS23027683	ERS23027684	postpartum	30	18.7783	20.1956	284	primipara	girl	0	0	3230	10	bryj2301_MGI	12	18	13	11	14	16	14	12	14	15	11	14	14	13	7	7	3	4	4	1	7	6	0	2	260.429	577.702
L009_MI	L009	ERS23027685	ERS23027686	1.trimester	26	19.1001	20.753	269	primipara	girl	0	0	3370	10	bryj2301_MGI	14	NA	7	13	9	13	6	18	14	10	10	11	9	8	7	13	7	4	5	15	3	15	3	11	342	728.616
L009_MII	L009	ERS23027687	ERS23027688	2.trimester	26	19.1001	20.753	269	primipara	girl	0	0	3370	10	bryj2301_MGI	14	NA	7	13	9	13	6	18	14	10	10	11	9	8	7	13	7	4	5	15	3	15	3	11	342	728.616
L009_MIII	L009	ERS23027689	ERS23027690	3.trimester	26	19.1001	20.753	269	primipara	girl	0	0	3370	10	bryj2301_MGI	14	NA	7	13	9	13	6	18	14	10	10	11	9	8	7	13	7	4	5	15	3	15	3	11	342	728.616
L009_MIV	L009	ERS23027691	ERS23027692	postpartum	26	19.1001	20.753	269	primipara	girl	0	0	3370	10	bryj2301_MGI	14	NA	7	13	9	13	6	18	14	10	10	11	9	8	7	13	7	4	5	15	3	15	3	11	342	728.616
L010_MI	L010	ERS23027693	ERS23027694	1.trimester	32	21.2585	NA	261	primipara	girl	0	0	3160	10	bryj2301_MGI	16	17	16	24	21	27	20	24	11	11	11	17	11	16	20	14	13	14	9	12	12	14	12	14	275.125	1215.95
L010_MII	L010	ERS23027695	ERS23027696	2.trimester	32	21.2585	NA	261	primipara	girl	0	0	3160	10	bryj2301_MGI	16	17	16	24	21	27	20	24	11	11	11	17	11	16	20	14	13	14	9	12	12	14	12	14	275.125	1215.95
L010_MIII	L010	ERS23027697	ERS23027698	3.trimester	32	21.2585	NA	261	primipara	girl	0	0	3160	10	bryj2301_MGI	16	17	16	24	21	27	20	24	11	11	11	17	11	16	20	14	13	14	9	12	12	14	12	14	275.125	1215.95
L010_MIV	L010	ERS23027699	ERS23027700	postpartum	32	21.2585	NA	261	primipara	girl	0	0	3160	10	bryj2301_MGI	16	17	16	24	21	27	20	24	11	11	11	17	11	16	20	14	13	14	9	12	12	14	12	14	275.125	1215.95
L011_MI	L011	ERS23027701	ERS23027702	1.trimester	31	22.5981	23.1147	274	primipara	girl	0	0	3640	10	bryj2301_MGI	7	6	10	10	5	8	6	10	11	10	10	8	9	9	11	10	1	1	2	0	3	2	2	0	239.151	728.024
L011_MII	L011	ERS23027703	ERS23027704	2.trimester	31	22.5981	23.1147	274	primipara	girl	0	0	3640	10	bryj2301_MGI	7	6	10	10	5	8	6	10	11	10	10	8	9	9	11	10	1	1	2	0	3	2	2	0	239.151	728.024
L011_MIII	L011	ERS23027705	ERS23027706	3.trimester	31	22.5981	23.1147	274	primipara	girl	0	0	3640	10	bryj2301_MGI	7	6	10	10	5	8	6	10	11	10	10	8	9	9	11	10	1	1	2	0	3	2	2	0	239.151	728.024
L011_MIV	L011	ERS23027707	ERS23027708	postpartum	31	22.5981	23.1147	274	primipara	girl	0	0	3640	10	bryj2301_MGI	7	6	10	10	5	8	6	10	11	10	10	8	9	9	11	10	1	1	2	0	3	2	2	0	239.151	728.024
P008_MI	P008	ERS23027755	ERS23027756	1.trimester	34	24.8971	26.6526	284	primipara	boy	0	0	3920	10	bryj2301_MGI	16	9	13	13	8	16	12	12	14	10	16	10	10	14	8	10	14	9	10	4	1	8	0	5	516.784	646.669
P008_MII	P008	ERS23027757	ERS23027758	2.trimester	34	24.8971	26.6526	284	primipara	boy	0	0	3920	10	bryj2301_MGI	16	9	13	13	8	16	12	12	14	10	16	10	10	14	8	10	14	9	10	4	1	8	0	5	516.784	646.669
P008_MIII	P008	ERS23027759	ERS23027760	3.trimester	34	24.8971	26.6526	284	primipara	boy	0	0	3920	10	bryj2301_MGI	16	9	13	13	8	16	12	12	14	10	16	10	10	14	8	10	14	9	10	4	1	8	0	5	516.784	646.669
P008_MIV	P008	ERS23027761	ERS23027762	postpartum	34	24.8971	26.6526	284	primipara	boy	0	0	3920	10	bryj2301_MGI	16	9	13	13	8	16	12	12	14	10	16	10	10	14	8	10	14	9	10	4	1	8	0	5	516.784	646.669
P009_MI	P009	ERS23027763	ERS23027764	1.trimester	42	20.202	24.6097	279	multipara	girl	0	0	3520	10	bryj2301_MGI	19	22	26	22	17	24	25	19	18	11	19	17	11	16	6	10	7	15	14	12	11	17	8	7	469.171	590.689
P009_MII	P009	ERS23027765	ERS23027766	2.trimester	42	20.202	24.6097	279	multipara	girl	0	0	3520	10	bryj2301_MGI	19	22	26	22	17	24	25	19	18	11	19	17	11	16	6	10	7	15	14	12	11	17	8	7	469.171	590.689
P009_MIII	P009	ERS23027767	ERS23027768	3.trimester	42	20.202	24.6097	279	multipara	girl	0	0	3520	10	bryj2301_MGI	19	22	26	22	17	24	25	19	18	11	19	17	11	16	6	10	7	15	14	12	11	17	8	7	469.171	590.689
P009_MIV	P009	ERS23027769	ERS23027770	postpartum	42	20.202	24.6097	279	multipara	girl	0	0	3520	10	bryj2301_MGI	19	22	26	22	17	24	25	19	18	11	19	17	11	16	6	10	7	15	14	12	11	17	8	7	469.171	590.689
P011_MI	P011	ERS23027771	ERS23027772	1.trimester	31	26.5731	25.7617	273	multipara	boy	0	0	3650	10	bryj2301_MGI	12	21	14	12	11	13	13	11	11	7	15	9	10	12	10	8	8	9	4	3	2	5	4	1	409.026	453.889
P011_MII	P011	ERS23027773	ERS23027774	2.trimester	31	26.5731	25.7617	273	multipara	boy	0	0	3650	10	bryj2301_MGI	12	21	14	12	11	13	13	11	11	7	15	9	10	12	10	8	8	9	4	3	2	5	4	1	409.026	453.889
P011_MIII	P011	ERS23027775	ERS23027776	3.trimester	31	26.5731	25.7617	273	multipara	boy	0	0	3650	10	bryj2301_MGI	12	21	14	12	11	13	13	11	11	7	15	9	10	12	10	8	8	9	4	3	2	5	4	1	409.026	453.889
P011_MIV	P011	ERS23027777	ERS23027778	postpartum	31	26.5731	25.7617	273	multipara	boy	0	0	3650	10	bryj2301_MGI	12	21	14	12	11	13	13	11	11	7	15	9	10	12	10	8	8	9	4	3	2	5	4	1	409.026	453.889
P012_MI	P012	ERS23027779	ERS23027780	1.trimester	32	31.4359	NA	281	multipara	girl	0	0	3470	NA	bryj2301_MGI	24	21	22	9	18	30	10	7	11	9	11	9	12	18	9	9	14	13	15	1	10	24	3	1	426.654	507.586
P012_MII	P012	ERS23027781	ERS23027782	2.trimester	32	31.4359	NA	281	multipara	girl	0	0	3470	NA	bryj2301_MGI	24	21	22	9	18	30	10	7	11	9	11	9	12	18	9	9	14	13	15	1	10	24	3	1	426.654	507.586
P012_MIII	P012	ERS23027783	ERS23027784	3.trimester	32	31.4359	NA	281	multipara	girl	0	0	3470	NA	bryj2301_MGI	24	21	22	9	18	30	10	7	11	9	11	9	12	18	9	9	14	13	15	1	10	24	3	1	426.654	507.586
P012_MIV	P012	ERS23027785	ERS23027786	postpartum	32	31.4359	NA	281	multipara	girl	0	0	3470	NA	bryj2301_MGI	24	21	22	9	18	30	10	7	11	9	11	9	12	18	9	9	14	13	15	1	10	24	3	1	426.654	507.586
P013_MI	P013	ERS23027787	ERS23027788	1.trimester	30	21.83	25.5937	273	primipara	girl	0	0	3080	10	bryj2301_MGI	10	14	11	9	9	3	1	5	10	8	10	6	10	7	10	6	0	2	4	0	3	0	0	0	404.235	813.191
P013_MII	P013	ERS23027789	ERS23027790	2.trimester	30	21.83	25.5937	273	primipara	girl	0	0	3080	10	bryj2301_MGI	10	14	11	9	9	3	1	5	10	8	10	6	10	7	10	6	0	2	4	0	3	0	0	0	404.235	813.191
P013_MIII	P013	ERS23027791	ERS23027792	3.trimester	30	21.83	25.5937	273	primipara	girl	0	0	3080	10	bryj2301_MGI	10	14	11	9	9	3	1	5	10	8	10	6	10	7	10	6	0	2	4	0	3	0	0	0	404.235	813.191
P013_MIV	P013	ERS23027793	ERS23027794	postpartum	30	21.83	25.5937	273	primipara	girl	0	0	3080	10	bryj2301_MGI	10	14	11	9	9	3	1	5	10	8	10	6	10	7	10	6	0	2	4	0	3	0	0	0	404.235	813.191
P014_MI	P014	ERS23027795	ERS23027796	1.trimester	25	21.6049	21.9136	284	primipara	girl	0	0	3670	10	bryj2301_MGI	6	6	10	11	6	10	12	10	8	9	8	10	9	10	10	9	2	5	1	3	1	5	4	5	579.823	773.405
P014_MII	P014	ERS23027797	ERS23027798	2.trimester	25	21.6049	21.9136	284	primipara	girl	0	0	3670	10	bryj2301_MGI	6	6	10	11	6	10	12	10	8	9	8	10	9	10	10	9	2	5	1	3	1	5	4	5	579.823	773.405
P014_MIII	P014	ERS23027799	ERS23027800	3.trimester	25	21.6049	21.9136	284	primipara	girl	0	0	3670	10	bryj2301_MGI	6	6	10	11	6	10	12	10	8	9	8	10	9	10	10	9	2	5	1	3	1	5	4	5	579.823	773.405
P014_MIV	P014	ERS23027801	ERS23027802	postpartum	25	21.6049	21.9136	284	primipara	girl	0	0	3670	10	bryj2301_MGI	6	6	10	11	6	10	12	10	8	9	8	10	9	10	10	9	2	5	1	3	1	5	4	5	579.823	773.405
P015_MI	P015	ERS23027803	ERS23027804	1.trimester	34	29.4076	31.3563	291	primipara	boy	0	0	4400	10	bryj2301_MGI	19	23	16	25	20	20	14	20	12	10	16	14	12	12	9	9	8	8	6	8	9	7	4	9	395.547	NA
P015_MII	P015	ERS23027805	ERS23027806	2.trimester	34	29.4076	31.3563	291	primipara	boy	0	0	4400	10	bryj2301_MGI	19	23	16	25	20	20	14	20	12	10	16	14	12	12	9	9	8	8	6	8	9	7	4	9	395.547	NA
P015_MIII	P015	ERS23027807	ERS23027808	3.trimester	34	29.4076	31.3563	291	primipara	boy	0	0	4400	10	bryj2301_MGI	19	23	16	25	20	20	14	20	12	10	16	14	12	12	9	9	8	8	6	8	9	7	4	9	395.547	NA
P015_MIV	P015	ERS23027809	ERS23027810	postpartum	34	29.4076	31.3563	291	primipara	boy	0	0	4400	10	bryj2301_MGI	19	23	16	25	20	20	14	20	12	10	16	14	12	12	9	9	8	8	6	8	9	7	4	9	395.547	NA
P016_MI	P016	ERS23027811	ERS23027812	1.trimester	31	22.8624	25.5296	276	primipara	girl	0	0	3060	10	bryj2301_MGI	13	7	7	5	3	3	8	26	13	10	10	6	7	8	15	15	9	6	5	0	0	0	6	14	453.782	815.11
P016_MII	P016	ERS23027813	ERS23027814	2.trimester	31	22.8624	25.5296	276	primipara	girl	0	0	3060	10	bryj2301_MGI	13	7	7	5	3	3	8	26	13	10	10	6	7	8	15	15	9	6	5	0	0	0	6	14	453.782	815.11
P016_MIV	P016	ERS23027815	ERS23027816	postpartum	31	22.8624	25.5296	276	primipara	girl	0	0	3060	10	bryj2301_MGI	13	7	7	5	3	3	8	26	13	10	10	6	7	8	15	15	9	6	5	0	0	0	6	14	453.782	815.11
P017_MI	P017	ERS23027817	ERS23027818	1.trimester	25	19.1327	20.5499	277	primipara	girl	0	0	3040	10	bryj2301_MGI	5	10	2	10	6	2	13	9	9	6	6	7	7	6	9	7	1	3	3	1	0	0	1	3	488.431	823.572
P017_MII	P017	ERS23027819	ERS23027820	2.trimester	25	19.1327	20.5499	277	primipara	girl	0	0	3040	10	bryj2301_MGI	5	10	2	10	6	2	13	9	9	6	6	7	7	6	9	7	1	3	3	1	0	0	1	3	488.431	823.572
P017_MIV	P017	ERS23027821	ERS23027822	postpartum	25	19.1327	20.5499	277	primipara	girl	0	0	3040	10	bryj2301_MGI	5	10	2	10	6	2	13	9	9	6	6	7	7	6	9	7	1	3	3	1	0	0	1	3	488.431	823.572
P020_MI	P020	ERS23027823	ERS23027824	1.trimester	31	25.8645	32.2421	290	primipara	girl	0	0	3630	10	bryj2301_MGI	9	10	10	8	14	14	15	12	9	8	7	8	8	8	7	8	0	0	0	2	3	2	3	0	419.193	609.073
P020_MII	P020	ERS23027825	ERS23027826	2.trimester	31	25.8645	32.2421	290	primipara	girl	0	0	3630	10	bryj2301_MGI	9	10	10	8	14	14	15	12	9	8	7	8	8	8	7	8	0	0	0	2	3	2	3	0	419.193	609.073
P020_MIV	P020	ERS23027827	ERS23027828	postpartum	31	25.8645	32.2421	290	primipara	girl	0	0	3630	10	bryj2301_MGI	9	10	10	8	14	14	15	12	9	8	7	8	8	8	7	8	0	0	0	2	3	2	3	0	419.193	609.073
P021_MI	P021	ERS23027829	ERS23027830	1.trimester	30	19.721	21.5139	281	multipara	girl	0	0	3620	10	bryj2301_MGI	22	26	21	19	15	23	21	13	19	10	23	9	6	20	8	9	12	20	19	10	10	16	15	6	714.943	696.135
P021_MIV	P021	ERS23027831	ERS23027832	postpartum	30	19.721	21.5139	281	multipara	girl	0	0	3620	10	bryj2301_MGI	22	26	21	19	15	23	21	13	19	10	23	9	6	20	8	9	12	20	19	10	10	16	15	6	714.943	696.135
P022_MI	P022	ERS23027833	ERS23027834	1.trimester	26	22.9854	24.5065	269	primipara	boy	0	0	3150	10	bryj2301_MGI	16	14	10	16	14	13	14	13	11	11	11	11	12	13	11	8	2	2	3	5	4	7	7	2	418.772	761.24
P022_MII	P022	ERS23027835	ERS23027836	2.trimester	26	22.9854	24.5065	269	primipara	boy	0	0	3150	10	bryj2301_MGI	16	14	10	16	14	13	14	13	11	11	11	11	12	13	11	8	2	2	3	5	4	7	7	2	418.772	761.24
P022_MIII	P022	ERS23027837	ERS23027838	3.trimester	26	22.9854	24.5065	269	primipara	boy	0	0	3150	10	bryj2301_MGI	16	14	10	16	14	13	14	13	11	11	11	11	12	13	11	8	2	2	3	5	4	7	7	2	418.772	761.24
P022_MIV	P022	ERS23027839	ERS23027840	postpartum	26	22.9854	24.5065	269	primipara	boy	0	0	3150	10	bryj2301_MGI	16	14	10	16	14	13	14	13	11	11	11	11	12	13	11	8	2	2	3	5	4	7	7	2	418.772	761.24
P023_MI	P023	ERS23027841	ERS23027842	1.trimester	33	27.2173	28.6689	278	multipara	boy	0	0	3830	8	bryj2301_MGI	7	10	9	6	11	11	9	8	7	7	18	7	7	6	8	7	1	0	0	1	0	0	0	0	470.756	541.818
P023_MII	P023	ERS23027843	ERS23027844	2.trimester	33	27.2173	28.6689	278	multipara	boy	0	0	3830	8	bryj2301_MGI	7	10	9	6	11	11	9	8	7	7	18	7	7	6	8	7	1	0	0	1	0	0	0	0	470.756	541.818
P023_MIII	P023	ERS23027845	ERS23027846	3.trimester	33	27.2173	28.6689	278	multipara	boy	0	0	3830	8	bryj2301_MGI	7	10	9	6	11	11	9	8	7	7	18	7	7	6	8	7	1	0	0	1	0	0	0	0	470.756	541.818
P023_MIV	P023	ERS23027847	ERS23027848	postpartum	33	27.2173	28.6689	278	multipara	boy	0	0	3830	8	bryj2301_MGI	7	10	9	6	11	11	9	8	7	7	18	7	7	6	8	7	1	0	0	1	0	0	0	0	470.756	541.818
P024_MI	P024	ERS23027849	ERS23027850	1.trimester	37	34.1749	34.1749	257	multipara	boy	0	1	2570	10	bryj2301_MGI	13	10	10	12	7	11	11	18	11	9	11	10	9	10	11	12	3	1	2	2	1	3	4	2	NA	NA
P024_MII	P024	ERS23027851	ERS23027852	2.trimester	37	34.1749	34.1749	257	multipara	boy	0	1	2570	10	bryj2301_MGI	13	10	10	12	7	11	11	18	11	9	11	10	9	10	11	12	3	1	2	2	1	3	4	2	NA	NA
P024_MIV	P024	ERS23027853	ERS23027854	postpartum	37	34.1749	34.1749	257	multipara	boy	0	1	2570	10	bryj2301_MGI	13	10	10	12	7	11	11	18	11	9	11	10	9	10	11	12	3	1	2	2	1	3	4	2	NA	NA
P027_MI	P027	ERS23027855	ERS23027856	1.trimester	30	23.2254	25.0399	291	primipara	girl	0	0	3210	10	bryj2301_MGI	16	15	12	15	18	20	20	20	10	7	12	12	6	10	19	10	6	7	6	6	8	12	10	12	866.418	1010.63
P027_MII	P027	ERS23027857	ERS23027858	2.trimester	30	23.2254	25.0399	291	primipara	girl	0	0	3210	10	bryj2301_MGI	16	15	12	15	18	20	20	20	10	7	12	12	6	10	19	10	6	7	6	6	8	12	10	12	866.418	1010.63
P027_MIII	P027	ERS23027859	ERS23027860	3.trimester	30	23.2254	25.0399	291	primipara	girl	0	0	3210	10	bryj2301_MGI	16	15	12	15	18	20	20	20	10	7	12	12	6	10	19	10	6	7	6	6	8	12	10	12	866.418	1010.63
P027_MIV	P027	ERS23027861	ERS23027862	postpartum	30	23.2254	25.0399	291	primipara	girl	0	0	3210	10	bryj2301_MGI	16	15	12	15	18	20	20	20	10	7	12	12	6	10	19	10	6	7	6	6	8	12	10	12	866.418	1010.63
P028_MI	P028	ERS23027863	ERS23027864	1.trimester	28	25.3815	26.5759	281	primipara	girl	0	0	3540	8	bryj2301_MGI	17	10	17	13	10	6	3	16	10	8	11	9	8	10	14	13	2	6	7	4	4	3	4	7	1082.06	1020.01
P028_MII	P028	ERS23027865	ERS23027866	2.trimester	28	25.3815	26.5759	281	primipara	girl	0	0	3540	8	bryj2301_MGI	17	10	17	13	10	6	3	16	10	8	11	9	8	10	14	13	2	6	7	4	4	3	4	7	1082.06	1020.01
P028_MIII	P028	ERS23027867	ERS23027868	3.trimester	28	25.3815	26.5759	281	primipara	girl	0	0	3540	8	bryj2301_MGI	17	10	17	13	10	6	3	16	10	8	11	9	8	10	14	13	2	6	7	4	4	3	4	7	1082.06	1020.01
P028_MIV	P028	ERS23027869	ERS23027870	postpartum	28	25.3815	26.5759	281	primipara	girl	0	0	3540	8	bryj2301_MGI	17	10	17	13	10	6	3	16	10	8	11	9	8	10	14	13	2	6	7	4	4	3	4	7	1082.06	1020.01
P029_MI	P029	ERS23027871	ERS23027872	1.trimester	28	21.5645	23.0518	290	primipara	boy	0	0	3440	10	bryj2301_MGI	22	28	27	26	19	19	19	14	10	14	18	11	11	11	13	7	12	18	16	15	9	9	11	7	NA	NA
P029_MIV	P029	ERS23027875	ERS23027876	postpartum	28	21.5645	23.0518	290	primipara	boy	0	0	3440	10	bryj2301_MGI	22	28	27	26	19	19	19	14	10	14	18	11	11	11	13	7	12	18	16	15	9	9	11	7	NA	NA
P030_MI	P030	ERS23027877	ERS23027878	1.trimester	26	22.8329	25.7971	267	primipara	boy	1	0	2850	9	bryj2301_MGI	6	6	12	5	0	8	7	11	12	8	7	6	6	6	12	7	0	0	1	0	0	1	0	0	NA	NA
P030_MII	P030	ERS23027879	ERS23027880	2.trimester	26	22.8329	25.7971	267	primipara	boy	1	0	2850	9	bryj2301_MGI	6	6	12	5	0	8	7	11	12	8	7	6	6	6	12	7	0	0	1	0	0	1	0	0	NA	NA
P030_MIII	P030	ERS23027881	ERS23027882	3.trimester	26	22.8329	25.7971	267	primipara	boy	1	0	2850	9	bryj2301_MGI	6	6	12	5	0	8	7	11	12	8	7	6	6	6	12	7	0	0	1	0	0	1	0	0	NA	NA
P030_MIV	P030	ERS23027883	ERS23027884	postpartum	26	22.8329	25.7971	267	primipara	boy	1	0	2850	9	bryj2301_MGI	6	6	12	5	0	8	7	11	12	8	7	6	6	6	12	7	0	0	1	0	0	1	0	0	NA	NA
P031_MI	P031	ERS23027885	ERS23027886	1.trimester	31	19.7777	17.9977	273	primipara	boy	0	1	2600	9	bryj2301_MGI	11	2	2	4	10	10	9	7	8	8	6	8	6	6	7	6	2	0	0	0	2	1	0	0	1905.9	2101.04
P031_MII	P031	ERS23027887	ERS23027888	2.trimester	31	19.7777	17.9977	273	primipara	boy	0	1	2600	9	bryj2301_MGI	11	2	2	4	10	10	9	7	8	8	6	8	6	6	7	6	2	0	0	0	2	1	0	0	1905.9	2101.04
P031_MIV	P031	ERS23027889	ERS23027890	postpartum	31	19.7777	17.9977	273	primipara	boy	0	1	2600	9	bryj2301_MGI	11	2	2	4	10	10	9	7	8	8	6	8	6	6	7	6	2	0	0	0	2	1	0	0	1905.9	2101.04
P032_MI	P032	ERS23027891	ERS23027892	1.trimester	36	20.9573	20.9573	277	multipara	boy	0	0	3300	10	bryj2301_MGI	22	23	26	21	26	23	27	20	14	10	13	12	11	15	12	20	12	13	16	9	15	12	13	15	943.912	913.65
P032_MII	P032	ERS23027893	ERS23027894	2.trimester	36	20.9573	20.9573	277	multipara	boy	0	0	3300	10	bryj2301_MGI	22	23	26	21	26	23	27	20	14	10	13	12	11	15	12	20	12	13	16	9	15	12	13	15	943.912	913.65
P032_MIII	P032	ERS23027895	ERS23027896	3.trimester	36	20.9573	20.9573	277	multipara	boy	0	0	3300	10	bryj2301_MGI	22	23	26	21	26	23	27	20	14	10	13	12	11	15	12	20	12	13	16	9	15	12	13	15	943.912	913.65
P033_MI	P033	ERS23027897	ERS23027898	1.trimester	30	25.0399	26.1286	279	primipara	boy	1	0	3740	10	bryj2301_MGI	13	17	15	19	19	NA	NA	20	12	11	12	15	12	NA	NA	18	5	10	7	10	8	NA	NA	16	NA	NA
P033_MII	P033	ERS23027899	ERS23027900	2.trimester	30	25.0399	26.1286	279	primipara	boy	1	0	3740	10	bryj2301_MGI	13	17	15	19	19	NA	NA	20	12	11	12	15	12	NA	NA	18	5	10	7	10	8	NA	NA	16	NA	NA
P033_MIII	P033	ERS23027901	ERS23027902	3.trimester	30	25.0399	26.1286	279	primipara	boy	1	0	3740	10	bryj2301_MGI	13	17	15	19	19	NA	NA	20	12	11	12	15	12	NA	NA	18	5	10	7	10	8	NA	NA	16	NA	NA
P033_MIV	P033	ERS23027903	ERS23027904	postpartum	30	25.0399	26.1286	279	primipara	boy	1	0	3740	10	bryj2301_MGI	13	17	15	19	19	NA	NA	20	12	11	12	15	12	NA	NA	18	5	10	7	10	8	NA	NA	16	NA	NA
P034_MI	P034	ERS23027905	ERS23027906	1.trimester	25	18.2531	20.2812	281	primipara	girl	0	0	3000	10	bryj2301_MGI	14	12	15	10	8	5	7	18	13	10	8	10	7	6	8	6	7	3	7	5	3	0	6	8	NA	NA
P034_MII	P034	ERS23027907	ERS23027908	2.trimester	25	18.2531	20.2812	281	primipara	girl	0	0	3000	10	bryj2301_MGI	14	12	15	10	8	5	7	18	13	10	8	10	7	6	8	6	7	3	7	5	3	0	6	8	NA	NA
P034_MIII	P034	ERS23027909	ERS23027910	3.trimester	25	18.2531	20.2812	281	primipara	girl	0	0	3000	10	bryj2301_MGI	14	12	15	10	8	5	7	18	13	10	8	10	7	6	8	6	7	3	7	5	3	0	6	8	NA	NA
P034_MIV	P034	ERS23027911	ERS23027912	postpartum	25	18.2531	20.2812	281	primipara	girl	0	0	3000	10	bryj2301_MGI	14	12	15	10	8	5	7	18	13	10	8	10	7	6	8	6	7	3	7	5	3	0	6	8	NA	NA
P035_MI	P035	ERS23027913	ERS23027914	1.trimester	34	32.41	32.0759	283	primipara	girl	0	0	3220	10	bryj2301_MGI	18	18	22	10	12	17	11	20	10	10	13	10	10	8	8	10	7	7	9	3	3	6	3	10	NA	NA
P035_MII	P035	ERS23027915	ERS23027916	2.trimester	34	32.41	32.0759	283	primipara	girl	0	0	3220	10	bryj2301_MGI	18	18	22	10	12	17	11	20	10	10	13	10	10	8	8	10	7	7	9	3	3	6	3	10	NA	NA
P035_MIII	P035	ERS23027917	ERS23027918	3.trimester	34	32.41	32.0759	283	primipara	girl	0	0	3220	10	bryj2301_MGI	18	18	22	10	12	17	11	20	10	10	13	10	10	8	8	10	7	7	9	3	3	6	3	10	NA	NA
P035_MIV	P035	ERS23027919	ERS23027920	postpartum	34	32.41	32.0759	283	primipara	girl	0	0	3220	10	bryj2301_MGI	18	18	22	10	12	17	11	20	10	10	13	10	10	8	8	10	7	7	9	3	3	6	3	10	NA	NA
P036_MI	P036	ERS23027921	ERS23027922	1.trimester	35	26.7299	29.4029	283	primipara	boy	0	1	3040	10	bryj2301_MGI	15	12	14	14	15	17	22	19	11	8	11	10	10	10	16	14	10	6	6	7	5	8	12	11	NA	NA
P036_MII	P036	ERS23027923	ERS23027924	2.trimester	35	26.7299	29.4029	283	primipara	boy	0	1	3040	10	bryj2301_MGI	15	12	14	14	15	17	22	19	11	8	11	10	10	10	16	14	10	6	6	7	5	8	12	11	NA	NA
P036_MIII	P036	ERS23027925	ERS23027926	3.trimester	35	26.7299	29.4029	283	primipara	boy	0	1	3040	10	bryj2301_MGI	15	12	14	14	15	17	22	19	11	8	11	10	10	10	16	14	10	6	6	7	5	8	12	11	NA	NA
P036_MIV	P036	ERS23027927	ERS23027928	postpartum	35	26.7299	29.4029	283	primipara	boy	0	1	3040	10	bryj2301_MGI	15	12	14	14	15	17	22	19	11	8	11	10	10	10	16	14	10	6	6	7	5	8	12	11	NA	NA
P037_MI	P037	ERS23027929	ERS23027930	1.trimester	27	22.9297	24.0625	244	primipara	boy	0	0	2120	8	bryj2301_MGI	20	17	20	14	18	15	22	22	11	11	12	11	11	15	18	14	11	9	13	6	8	12	11	11	NA	NA
P037_MII	P037	ERS23027931	ERS23027932	2.trimester	27	22.9297	24.0625	244	primipara	boy	0	0	2120	8	bryj2301_MGI	20	17	20	14	18	15	22	22	11	11	12	11	11	15	18	14	11	9	13	6	8	12	11	11	NA	NA
P037_MIII	P037	ERS23027933	ERS23027934	3.trimester	27	22.9297	24.0625	244	primipara	boy	0	0	2120	8	bryj2301_MGI	20	17	20	14	18	15	22	22	11	11	12	11	11	15	18	14	11	9	13	6	8	12	11	11	NA	NA
P037_MIV	P037	ERS23027935	ERS23027936	postpartum	27	22.9297	24.0625	244	primipara	boy	0	0	2120	8	bryj2301_MGI	20	17	20	14	18	15	22	22	11	11	12	11	11	15	18	14	11	9	13	6	8	12	11	11	NA	NA
P038_MI	P038	ERS23027937	ERS23027938	1.trimester	27	21.0077	23.8087	273	primipara	girl	0	1	3240	10	bryj2301_MGI	11	13	8	13	10	12	15	19	10	9	8	8	7	7	9	11	6	4	1	2	2	0	4	5	NA	NA
P038_MII	P038	ERS23027939	ERS23027940	2.trimester	27	21.0077	23.8087	273	primipara	girl	0	1	3240	10	bryj2301_MGI	11	13	8	13	10	12	15	19	10	9	8	8	7	7	9	11	6	4	1	2	2	0	4	5	NA	NA
P038_MIII	P038	ERS23027941	ERS23027942	3.trimester	27	21.0077	23.8087	273	primipara	girl	0	1	3240	10	bryj2301_MGI	11	13	8	13	10	12	15	19	10	9	8	8	7	7	9	11	6	4	1	2	2	0	4	5	NA	NA
P039_MI	P039	ERS23027943	ERS23027944	1.trimester	25	22.7583	25.5593	276	primipara	boy	0	0	3150	10	bryj2301_MGI	22	22	25	NA	20	19	20	19	13	14	12	13	11	14	13	10	9	15	13	NA	14	9	12	12	NA	NA
P039_MII	P039	ERS23027945	ERS23027946	2.trimester	25	22.7583	25.5593	276	primipara	boy	0	0	3150	10	bryj2301_MGI	22	22	25	NA	20	19	20	19	13	14	12	13	11	14	13	10	9	15	13	NA	14	9	12	12	NA	NA
P039_MIII	P039	ERS23027947	ERS23027948	3.trimester	25	22.7583	25.5593	276	primipara	boy	0	0	3150	10	bryj2301_MGI	22	22	25	NA	20	19	20	19	13	14	12	13	11	14	13	10	9	15	13	NA	14	9	12	12	NA	NA
P039_MIV	P039	ERS23027949	ERS23027950	postpartum	25	22.7583	25.5593	276	primipara	boy	0	0	3150	10	bryj2301_MGI	22	22	25	NA	20	19	20	19	13	14	12	13	11	14	13	10	9	15	13	NA	14	9	12	12	NA	NA
P040_MI	P040	ERS23027951	ERS23027952	1.trimester	36	21.7193	23.2434	279	primipara	boy	NA	NA	3010	10	bryj2301_MGI	14	8	11	8	5	6	6	18	12	9	20	10	11	10	9	11	7	2	5	4	1	3	1	7	NA	NA
P040_MII	P040	ERS23027953	ERS23027954	2.trimester	36	21.7193	23.2434	279	primipara	boy	NA	NA	3010	10	bryj2301_MGI	14	8	11	8	5	6	6	18	12	9	20	10	11	10	9	11	7	2	5	4	1	3	1	7	NA	NA
P040_MIII	P040	ERS23027955	ERS23027956	3.trimester	36	21.7193	23.2434	279	primipara	boy	NA	NA	3010	10	bryj2301_MGI	14	8	11	8	5	6	6	18	12	9	20	10	11	10	9	11	7	2	5	4	1	3	1	7	NA	NA
P040_MIV	P040	ERS23027957	ERS23027958	postpartum	36	21.7193	23.2434	279	primipara	boy	NA	NA	3010	10	bryj2301_MGI	14	8	11	8	5	6	6	18	12	9	20	10	11	10	9	11	7	2	5	4	1	3	1	7	NA	NA
P041_MI	P041	ERS23027959	ERS23027960	1.trimester	43	24.093	28.3447	284	primipara	girl	0	0	4170	9	bryj2301_MGI	13	11	8	12	12	12	19	17	7	9	9	9	11	8	9	8	5	6	3	6	8	7	0	2	NA	NA
P041_MII	P041	ERS23027961	ERS23027962	2.trimester	43	24.093	28.3447	284	primipara	girl	0	0	4170	9	bryj2301_MGI	13	11	8	12	12	12	19	17	7	9	9	9	11	8	9	8	5	6	3	6	8	7	0	2	NA	NA
P041_MIII	P041	ERS23027963	ERS23027964	3.trimester	43	24.093	28.3447	284	primipara	girl	0	0	4170	9	bryj2301_MGI	13	11	8	12	12	12	19	17	7	9	9	9	11	8	9	8	5	6	3	6	8	7	0	2	NA	NA
P041_MIV	P041	ERS23027965	ERS23027966	postpartum	43	24.093	28.3447	284	primipara	girl	0	0	4170	9	bryj2301_MGI	13	11	8	12	12	12	19	17	7	9	9	9	11	8	9	8	5	6	3	6	8	7	0	2	NA	NA
P042_MI	P042	ERS23027967	ERS23027968	1.trimester	33	26.0262	27.5134	286	primipara	boy	0	0	3240	10	bryj2301_MGI	4	8	3	6	1	1	9	7	7	6	6	6	6	6	6	6	1	0	0	0	0	0	0	1	NA	NA
P042_MII	P042	ERS23027969	ERS23027970	2.trimester	33	26.0262	27.5134	286	primipara	boy	0	0	3240	10	bryj2301_MGI	4	8	3	6	1	1	9	7	7	6	6	6	6	6	6	6	1	0	0	0	0	0	0	1	NA	NA
P042_MIII	P042	ERS23027971	ERS23027972	3.trimester	33	26.0262	27.5134	286	primipara	boy	0	0	3240	10	bryj2301_MGI	4	8	3	6	1	1	9	7	7	6	6	6	6	6	6	6	1	0	0	0	0	0	0	1	NA	NA
P043_MI	P043	ERS23027973	ERS23027974	1.trimester	26	20.7612	23.1834	281	primipara	girl	0	0	3420	10	bryj2301_MGI	9	10	11	11	12	8	11	9	7	8	9	8	9	9	9	6	2	3	4	1	3	2	4	1	NA	NA
P043_MII	P043	ERS23027975	ERS23027976	2.trimester	26	20.7612	23.1834	281	primipara	girl	0	0	3420	10	bryj2301_MGI	9	10	11	11	12	8	11	9	7	8	9	8	9	9	9	6	2	3	4	1	3	2	4	1	NA	NA
P043_MIII	P043	ERS23027977	ERS23027978	3.trimester	26	20.7612	23.1834	281	primipara	girl	0	0	3420	10	bryj2301_MGI	9	10	11	11	12	8	11	9	7	8	9	8	9	9	9	6	2	3	4	1	3	2	4	1	NA	NA
P043_MIV	P043	ERS23027979	ERS23027980	postpartum	26	20.7612	23.1834	281	primipara	girl	0	0	3420	10	bryj2301_MGI	9	10	11	11	12	8	11	9	7	8	9	8	9	9	9	6	2	3	4	1	3	2	4	1	NA	NA
P044_MI	P044	ERS23027981	ERS23027982	1.trimester	27	19.3337	24.539	281	multipara	girl	0	0	3900	9	bryj2301_MGI	16	10	14	12	14	15	12	12	9	8	8	8	8	6	9	7	5	4	6	6	6	4	4	1	NA	NA
P044_MII	P044	ERS23027983	ERS23027984	2.trimester	27	19.3337	24.539	281	multipara	girl	0	0	3900	9	bryj2301_MGI	16	10	14	12	14	15	12	12	9	8	8	8	8	6	9	7	5	4	6	6	6	4	4	1	NA	NA
P044_MIII	P044	ERS23027985	ERS23027986	3.trimester	27	19.3337	24.539	281	multipara	girl	0	0	3900	9	bryj2301_MGI	16	10	14	12	14	15	12	12	9	8	8	8	8	6	9	7	5	4	6	6	6	4	4	1	NA	NA
P044_MIV	P044	ERS23027987	ERS23027988	postpartum	27	19.3337	24.539	281	multipara	girl	0	0	3900	9	bryj2301_MGI	16	10	14	12	14	15	12	12	9	8	8	8	8	6	9	7	5	4	6	6	6	4	4	1	NA	NA
P045_MI	P045	ERS23027989	ERS23027990	1.trimester	32	26.6436	27.3356	279	multipara	girl	0	0	3290	NA	bryj2301_MGI	5	7	6	2	11	12	10	8	6	6	8	15	7	8	6	6	0	0	1	3	0	0	0	0	NA	NA
P045_MII	P045	ERS23027991	ERS23027992	2.trimester	32	26.6436	27.3356	279	multipara	girl	0	0	3290	NA	bryj2301_MGI	5	7	6	2	11	12	10	8	6	6	8	15	7	8	6	6	0	0	1	3	0	0	0	0	NA	NA
P045_MIII	P045	ERS23027993	ERS23027994	3.trimester	32	26.6436	27.3356	279	multipara	girl	0	0	3290	NA	bryj2301_MGI	5	7	6	2	11	12	10	8	6	6	8	15	7	8	6	6	0	0	1	3	0	0	0	0	NA	NA
P045_MIV	P045	ERS23027995	ERS23027996	postpartum	32	26.6436	27.3356	279	multipara	girl	0	0	3290	NA	bryj2301_MGI	5	7	6	2	11	12	10	8	6	6	8	15	7	8	6	6	0	0	1	3	0	0	0	0	NA	NA
P046_MI	P046	ERS23027997	ERS23027998	1.trimester	26	22.8571	25.4694	276	primipara	boy	0	0	3400	10	bryj2301_MGI	12	17	10	13	13	13	12	19	11	11	9	7	7	8	10	8	6	3	1	0	0	6	0	4	NA	NA
P046_MII	P046	ERS23027999	ERS23028000	2.trimester	26	22.8571	25.4694	276	primipara	boy	0	0	3400	10	bryj2301_MGI	12	17	10	13	13	13	12	19	11	11	9	7	7	8	10	8	6	3	1	0	0	6	0	4	NA	NA
P046_MIII	P046	ERS23028001	ERS23028002	3.trimester	26	22.8571	25.4694	276	primipara	boy	0	0	3400	10	bryj2301_MGI	12	17	10	13	13	13	12	19	11	11	9	7	7	8	10	8	6	3	1	0	0	6	0	4	NA	NA
P046_MIV	P046	ERS23028003	ERS23028004	postpartum	26	22.8571	25.4694	276	primipara	boy	0	0	3400	10	bryj2301_MGI	12	17	10	13	13	13	12	19	11	11	9	7	7	8	10	8	6	3	1	0	0	6	0	4	NA	NA
P047_MI	P047	ERS23028005	ERS23028006	1.trimester	29	22.0386	24.3893	285	multipara	girl	0	0	3390	10	bryj2301_MGI	15	18	14	12	15	17	16	16	11	8	11	11	9	9	11	10	8	9	10	7	10	10	12	10	NA	NA
P047_MII	P047	ERS23028007	ERS23028008	2.trimester	29	22.0386	24.3893	285	multipara	girl	0	0	3390	10	bryj2301_MGI	15	18	14	12	15	17	16	16	11	8	11	11	9	9	11	10	8	9	10	7	10	10	12	10	NA	NA
P047_MIII	P047	ERS23028009	ERS23028010	3.trimester	29	22.0386	24.3893	285	multipara	girl	0	0	3390	10	bryj2301_MGI	15	18	14	12	15	17	16	16	11	8	11	11	9	9	11	10	8	9	10	7	10	10	12	10	NA	NA
P047_MIV	P047	ERS23028011	ERS23028012	postpartum	29	22.0386	24.3893	285	multipara	girl	0	0	3390	10	bryj2301_MGI	15	18	14	12	15	17	16	16	11	8	11	11	9	9	11	10	8	9	10	7	10	10	12	10	NA	NA
P048_MI	P048	ERS23028013	ERS23028014	1.trimester	31	29.4076	30.4705	285	primipara	girl	0	0	2730	10	bryj2301_MGI	23	12	NA	10	13	17	14	21	14	11	NA	11	11	13	17	16	15	2	NA	2	3	3	2	5	NA	NA
P048_MII	P048	ERS23028015	ERS23028016	2.trimester	31	29.4076	30.4705	285	primipara	girl	0	0	2730	10	bryj2301_MGI	23	12	NA	10	13	17	14	21	14	11	NA	11	11	13	17	16	15	2	NA	2	3	3	2	5	NA	NA
P048_MIII	P048	ERS23028017	ERS23028018	3.trimester	31	29.4076	30.4705	285	primipara	girl	0	0	2730	10	bryj2301_MGI	23	12	NA	10	13	17	14	21	14	11	NA	11	11	13	17	16	15	2	NA	2	3	3	2	5	NA	NA
P048_MIV	P048	ERS23028019	ERS23028020	postpartum	31	29.4076	30.4705	285	primipara	girl	0	0	2730	10	bryj2301_MGI	23	12	NA	10	13	17	14	21	14	11	NA	11	11	13	17	16	15	2	NA	2	3	3	2	5	NA	NA
P049_MI	P049	ERS23028021	ERS23028022	1.trimester	31	24.9108	29.0006	274	primipara	girl	0	0	3520	8	bryj2301_MGI	15	11	NA	9	6	10	8	6	14	11	NA	8	10	10	10	8	2	1	NA	2	0	3	0	2	421.302	638.416
P049_MII	P049	ERS23028023	ERS23028024	2.trimester	31	24.9108	29.0006	274	primipara	girl	0	0	3520	8	bryj2301_MGI	15	11	NA	9	6	10	8	6	14	11	NA	8	10	10	10	8	2	1	NA	2	0	3	0	2	421.302	638.416
P049_MIII	P049	ERS23028025	ERS23028026	3.trimester	31	24.9108	29.0006	274	primipara	girl	0	0	3520	8	bryj2301_MGI	15	11	NA	9	6	10	8	6	14	11	NA	8	10	10	10	8	2	1	NA	2	0	3	0	2	421.302	638.416
P050_MI	P050	ERS23028027	ERS23028028	1.trimester	33	20.9042	23.3844	279	multipara	girl	0	1	3090	10	bryj2301_MGI	12	9	NA	15	13	14	9	12	8	10	NA	9	9	7	19	9	4	4	NA	5	5	6	5	10	665.915	884.434
P050_MII	P050	ERS23028029	ERS23028030	2.trimester	33	20.9042	23.3844	279	multipara	girl	0	1	3090	10	bryj2301_MGI	12	9	NA	15	13	14	9	12	8	10	NA	9	9	7	19	9	4	4	NA	5	5	6	5	10	665.915	884.434
P050_MIII	P050	ERS23028031	ERS23028032	3.trimester	33	20.9042	23.3844	279	multipara	girl	0	1	3090	10	bryj2301_MGI	12	9	NA	15	13	14	9	12	8	10	NA	9	9	7	19	9	4	4	NA	5	5	6	5	10	665.915	884.434
P050_MIV	P050	ERS23028033	ERS23028034	postpartum	33	20.9042	23.3844	279	multipara	girl	0	1	3090	10	bryj2301_MGI	12	9	NA	15	13	14	9	12	8	10	NA	9	9	7	19	9	4	4	NA	5	5	6	5	10	665.915	884.434
P053_MI	P053	ERS23028035	ERS23028036	1.trimester	27	22.3863	23.1548	280	primipara	girl	0	0	3850	9	bryj2301_MGI	NA	3	NA	2	1	1	3	10	NA	7	NA	6	6	6	12	10	NA	0	NA	2	0	0	1	5	312.614	769.272
P053_MII	P053	ERS23028037	ERS23028038	2.trimester	27	22.3863	23.1548	280	primipara	girl	0	0	3850	9	bryj2301_MGI	NA	3	NA	2	1	1	3	10	NA	7	NA	6	6	6	12	10	NA	0	NA	2	0	0	1	5	312.614	769.272
P053_MIII	P053	ERS23028039	ERS23028040	3.trimester	27	22.3863	23.1548	280	primipara	girl	0	0	3850	9	bryj2301_MGI	NA	3	NA	2	1	1	3	10	NA	7	NA	6	6	6	12	10	NA	0	NA	2	0	0	1	5	312.614	769.272
P053_MIV	P053	ERS23028041	ERS23028042	postpartum	27	22.3863	23.1548	280	primipara	girl	0	0	3850	9	bryj2301_MGI	NA	3	NA	2	1	1	3	10	NA	7	NA	6	6	6	12	10	NA	0	NA	2	0	0	1	5	312.614	769.272
P055_MI	P055	ERS23028043	ERS23028044	1.trimester	28	19.9816	20.5693	272	primipara	boy	0	0	3170	10	bryj2301_MGI	NA	7	NA	6	5	9	8	9	NA	8	NA	11	9	8	13	11	NA	3	NA	0	3	0	1	6	348.173	657.25
P055_MII	P055	ERS23028045	ERS23028046	2.trimester	28	19.9816	20.5693	272	primipara	boy	0	0	3170	10	bryj2301_MGI	NA	7	NA	6	5	9	8	9	NA	8	NA	11	9	8	13	11	NA	3	NA	0	3	0	1	6	348.173	657.25
P055_MIII	P055	ERS23028047	ERS23028048	3.trimester	28	19.9816	20.5693	272	primipara	boy	0	0	3170	10	bryj2301_MGI	NA	7	NA	6	5	9	8	9	NA	8	NA	11	9	8	13	11	NA	3	NA	0	3	0	1	6	348.173	657.25
P055_MIV	P055	ERS23028049	ERS23028050	postpartum	28	19.9816	20.5693	272	primipara	boy	0	0	3170	10	bryj2301_MGI	NA	7	NA	6	5	9	8	9	NA	8	NA	11	9	8	13	11	NA	3	NA	0	3	0	1	6	348.173	657.25
P056_MI	P056	ERS23028051	ERS23028052	1.trimester	35	27.9904	29.9391	283	primipara	girl	0	0	4080	9	bryj2301_MGI	NA	10	NA	10	11	10	14	18	NA	10	NA	10	10	9	16	9	NA	3	NA	2	6	2	7	5	260.826	322.979
P056_MII	P056	ERS23028053	ERS23028054	2.trimester	35	27.9904	29.9391	283	primipara	girl	0	0	4080	9	bryj2301_MGI	NA	10	NA	10	11	10	14	18	NA	10	NA	10	10	9	16	9	NA	3	NA	2	6	2	7	5	260.826	322.979
P056_MIII	P056	ERS23028055	ERS23028056	3.trimester	35	27.9904	29.9391	283	primipara	girl	0	0	4080	9	bryj2301_MGI	NA	10	NA	10	11	10	14	18	NA	10	NA	10	10	9	16	9	NA	3	NA	2	6	2	7	5	260.826	322.979
P056_MIV	P056	ERS23028057	ERS23028058	postpartum	35	27.9904	29.9391	283	primipara	girl	0	0	4080	9	bryj2301_MGI	NA	10	NA	10	11	10	14	18	NA	10	NA	10	10	9	16	9	NA	3	NA	2	6	2	7	5	260.826	322.979
P057_MI	P057	ERS23028059	ERS23028060	1.trimester	27	22.3214	22.1443	278	primipara	girl	0	0	3270	10	bryj2301_MGI	NA	13	NA	7	13	11	23	28	NA	9	NA	6	9	10	21	12	NA	3	NA	6	6	11	10	12	289.248	847.172
P057_MII	P057	ERS23028061	ERS23028062	2.trimester	27	22.3214	22.1443	278	primipara	girl	0	0	3270	10	bryj2301_MGI	NA	13	NA	7	13	11	23	28	NA	9	NA	6	9	10	21	12	NA	3	NA	6	6	11	10	12	289.248	847.172
P057_MIII	P057	ERS23028063	ERS23028064	3.trimester	27	22.3214	22.1443	278	primipara	girl	0	0	3270	10	bryj2301_MGI	NA	13	NA	7	13	11	23	28	NA	9	NA	6	9	10	21	12	NA	3	NA	6	6	11	10	12	289.248	847.172
P057_MIV	P057	ERS23028065	ERS23028066	postpartum	27	22.3214	22.1443	278	primipara	girl	0	0	3270	10	bryj2301_MGI	NA	13	NA	7	13	11	23	28	NA	9	NA	6	9	10	21	12	NA	3	NA	6	6	11	10	12	289.248	847.172
P058_MI	P058	ERS23028067	ERS23028068	1.trimester	33	23.4375	NA	290	primipara	girl	0	0	3290	10	bryj2301_MGI	NA	13	NA	NA	19	15	13	17	NA	11	NA	NA	11	12	8	10	NA	4	NA	NA	7	4	1	4	415.052	640.229
P058_MII	P058	ERS23028069	ERS23028070	2.trimester	33	23.4375	NA	290	primipara	girl	0	0	3290	10	bryj2301_MGI	NA	13	NA	NA	19	15	13	17	NA	11	NA	NA	11	12	8	10	NA	4	NA	NA	7	4	1	4	415.052	640.229
P058_MIII	P058	ERS23028071	ERS23028072	3.trimester	33	23.4375	NA	290	primipara	girl	0	0	3290	10	bryj2301_MGI	NA	13	NA	NA	19	15	13	17	NA	11	NA	NA	11	12	8	10	NA	4	NA	NA	7	4	1	4	415.052	640.229
P058_MIV	P058	ERS23028073	ERS23028074	postpartum	33	23.4375	NA	290	primipara	girl	0	0	3290	10	bryj2301_MGI	NA	13	NA	NA	19	15	13	17	NA	11	NA	NA	11	12	8	10	NA	4	NA	NA	7	4	1	4	415.052	640.229
P059_MI	P059	ERS23028075	ERS23028076	1.trimester	34	20.6916	22.1797	278	primipara	girl	0	0	3200	10	bryj2301_MGI	NA	NA	NA	4	4	6	5	14	NA	NA	NA	6	7	6	6	10	NA	NA	NA	0	0	1	0	0	489.918	551.78
P059_MII	P059	ERS23028077	ERS23028078	2.trimester	34	20.6916	22.1797	278	primipara	girl	0	0	3200	10	bryj2301_MGI	NA	NA	NA	4	4	6	5	14	NA	NA	NA	6	7	6	6	10	NA	NA	NA	0	0	1	0	0	489.918	551.78
P059_MIII	P059	ERS23028079	ERS23028080	3.trimester	34	20.6916	22.1797	278	primipara	girl	0	0	3200	10	bryj2301_MGI	NA	NA	NA	4	4	6	5	14	NA	NA	NA	6	7	6	6	10	NA	NA	NA	0	0	1	0	0	489.918	551.78
P059_MIV	P059	ERS23028081	ERS23028082	postpartum	34	20.6916	22.1797	278	primipara	girl	0	0	3200	10	bryj2301_MGI	NA	NA	NA	4	4	6	5	14	NA	NA	NA	6	7	6	6	10	NA	NA	NA	0	0	1	0	0	489.918	551.78
P060_MI	P060	ERS23028083	ERS23028084	1.trimester	32	19.3625	20.0796	265	multipara	girl	0	0	2970	10	bryj2301_MGI	NA	17	NA	19	15	10	8	10	NA	7	NA	12	11	11	10	8	NA	7	NA	5	8	3	0	2	343.638	567.707
P060_MII	P060	ERS23028085	ERS23028086	2.trimester	32	19.3625	20.0796	265	multipara	girl	0	0	2970	10	bryj2301_MGI	NA	17	NA	19	15	10	8	10	NA	7	NA	12	11	11	10	8	NA	7	NA	5	8	3	0	2	343.638	567.707
P060_MIII	P060	ERS23028087	ERS23028088	3.trimester	32	19.3625	20.0796	265	multipara	girl	0	0	2970	10	bryj2301_MGI	NA	17	NA	19	15	10	8	10	NA	7	NA	12	11	11	10	8	NA	7	NA	5	8	3	0	2	343.638	567.707
P060_MIV	P060	ERS23028089	ERS23028090	postpartum	32	19.3625	20.0796	265	multipara	girl	0	0	2970	10	bryj2301_MGI	NA	17	NA	19	15	10	8	10	NA	7	NA	12	11	11	10	8	NA	7	NA	5	8	3	0	2	343.638	567.707
P061_MI	P061	ERS23028091	ERS23028092	1.trimester	29	19.2672	20.7883	271	primipara	boy	0	0	3450	9	bryj2301_MGI	NA	15	NA	12	19	14	19	23	NA	10	NA	8	10	12	9	12	NA	9	NA	9	10	10	16	13	450.088	462.305
P061_MII	P061	ERS23028093	ERS23028094	2.trimester	29	19.2672	20.7883	271	primipara	boy	0	0	3450	9	bryj2301_MGI	NA	15	NA	12	19	14	19	23	NA	10	NA	8	10	12	9	12	NA	9	NA	9	10	10	16	13	450.088	462.305
P061_MIII	P061	ERS23028095	ERS23028096	3.trimester	29	19.2672	20.7883	271	primipara	boy	0	0	3450	9	bryj2301_MGI	NA	15	NA	12	19	14	19	23	NA	10	NA	8	10	12	9	12	NA	9	NA	9	10	10	16	13	450.088	462.305
P061_MIV	P061	ERS23028097	ERS23028098	postpartum	29	19.2672	20.7883	271	primipara	boy	0	0	3450	9	bryj2301_MGI	NA	15	NA	12	19	14	19	23	NA	10	NA	8	10	12	9	12	NA	9	NA	9	10	10	16	13	450.088	462.305
P063_MI	P063	ERS23028099	ERS23028100	1.trimester	29	23.4375	24.2188	268	primipara	girl	0	0	2400	10	bryj2301_MGI	NA	NA	NA	18	16	18	23	20	NA	14	NA	17	19	12	15	15	NA	8	NA	9	9	NA	11	12	465.699	938.43
P063_MII	P063	ERS23028101	ERS23028102	2.trimester	29	23.4375	24.2188	268	primipara	girl	0	0	2400	10	bryj2301_MGI	NA	NA	NA	18	16	18	23	20	NA	14	NA	17	19	12	15	15	NA	8	NA	9	9	NA	11	12	465.699	938.43
P063_MIII	P063	ERS23028103	ERS23028104	3.trimester	29	23.4375	24.2188	268	primipara	girl	0	0	2400	10	bryj2301_MGI	NA	NA	NA	18	16	18	23	20	NA	14	NA	17	19	12	15	15	NA	8	NA	9	9	NA	11	12	465.699	938.43
P063_MIV	P063	ERS23028105	ERS23028106	postpartum	29	23.4375	24.2188	268	primipara	girl	0	0	2400	10	bryj2301_MGI	NA	NA	NA	18	16	18	23	20	NA	14	NA	17	19	12	15	15	NA	8	NA	9	9	NA	11	12	465.699	938.43
P066_MI	P066	ERS23028107	ERS23028108	1.trimester	32	21.7776	24.05	290	primipara	girl	0	0	3970	10	bryj2301_MGI	NA	19	NA	14	15	16	18	14	NA	7	NA	10	11	7	13	9	NA	1	NA	2	4	2	13	2	NA	NA
P066_MIV	P066	ERS23028109	ERS23028110	postpartum	32	21.7776	24.05	290	primipara	girl	0	0	3970	10	bryj2301_MGI	NA	19	NA	14	15	16	18	14	NA	7	NA	10	11	7	13	9	NA	1	NA	2	4	2	13	2	NA	NA
P067_MI	P067	ERS23028111	ERS23028112	1.trimester	39	24.1633	26.449	280	multipara	boy	0	0	4140	9	bryj2301_MGI	NA	10	NA	7	9	11	9	11	NA	10	NA	9	10	10	9	11	NA	4	NA	3	4	8	3	2	NA	NA
P067_MII	P067	ERS23028113	ERS23028114	2.trimester	39	24.1633	26.449	280	multipara	boy	0	0	4140	9	bryj2301_MGI	NA	10	NA	7	9	11	9	11	NA	10	NA	9	10	10	9	11	NA	4	NA	3	4	8	3	2	NA	NA
P067_MIII	P067	ERS23028115	ERS23028116	3.trimester	39	24.1633	26.449	280	multipara	boy	0	0	4140	9	bryj2301_MGI	NA	10	NA	7	9	11	9	11	NA	10	NA	9	10	10	9	11	NA	4	NA	3	4	8	3	2	NA	NA
P067_MIV	P067	ERS23028117	ERS23028118	postpartum	39	24.1633	26.449	280	multipara	boy	0	0	4140	9	bryj2301_MGI	NA	10	NA	7	9	11	9	11	NA	10	NA	9	10	10	9	11	NA	4	NA	3	4	8	3	2	NA	NA
T001_MI	T001	ERS23028119	ERS23028120	1.trimester	NA	NA	NA	NA	NA	NA	NA	NA	NA	NA	bryj2301_MGI	NA	NA	NA	NA	NA	NA	NA	NA	NA	NA	NA	NA	NA	NA	NA	NA	NA	NA	NA	NA	NA	NA	NA	NA	NA	NA
T001_MII	T001	ERS23028121	ERS23028122	2.trimester	NA	NA	NA	NA	NA	NA	NA	NA	NA	NA	bryj2301_MGI	NA	NA	NA	NA	NA	NA	NA	NA	NA	NA	NA	NA	NA	NA	NA	NA	NA	NA	NA	NA	NA	NA	NA	NA	NA	NA
T001_MIII	T001	ERS23028123	ERS23028124	3.trimester	NA	NA	NA	NA	NA	NA	NA	NA	NA	NA	bryj2301_MGI	NA	NA	NA	NA	NA	NA	NA	NA	NA	NA	NA	NA	NA	NA	NA	NA	NA	NA	NA	NA	NA	NA	NA	NA	NA	NA
T001_MIV	T001	ERS23028125	ERS23028126	postpartum	NA	NA	NA	NA	NA	NA	NA	NA	NA	NA	bryj2301_MGI	NA	NA	NA	NA	NA	NA	NA	NA	NA	NA	NA	NA	NA	NA	NA	NA	NA	NA	NA	NA	NA	NA	NA	NA	NA	NA
P029_MII	P029	ERS23027873	ERS23027874	2.trimester	28	21.5645	23.0518	290	primipara	boy	0	0	3440	10	bryj2301_MGI	22	28	27	26	19	19	19	14	10	14	18	11	11	11	13	7	12	18	16	15	9	9	11	7	NA	NA

## Sheet: Table S2
Response	Predictor	D.F. (num)	D.F. (den)	F	p
OTU richness	Parity	1	128.187	0.00308099	0.955821
	BMI_prepregnancy	1	132.042	0.156561	0.692981
	Child sex	1	130.506	0.33566	0.563344
	Time point	3	398.182	0.70268	0.550879
	BMI change	1	132.797	0.975748	0.325047
	Age	1	132.67	1.9538	0.16451
	Gestational diabetes	1	137.373	1.83799	0.177411
	Seq. coverage (log)	1	490.445	432.409	2.48855e-69
	Seq. run	1	143.123	5.34093	0.0222586
ASV richness	Child sex	1	126.381	5.15491e-05	0.994283
	Parity	1	126.416	0.000750755	0.978184
	BMI_prepregnancy	1	131.79	0.432786	0.511772
	BMI change	1	131.1	1.02242	0.313809
	Gestational diabetes	1	135.496	1.33623	0.249733
	Seq. run	1	143.682	1.69233	0.195377
	Time point	3	404.404	1.60168	0.188425
	Age	1	135.739	2.25435	0.135562
	Seq. coverage (log)	1	547.298	180.145	1.04033e-35

## Sheet: Table S3
Time point 1	Time point 2	P	P (adujsted)
1.trimester	2.trimester	0.000999001	0.004995
1.trimester	3.trimester	0.000999001	0.004995
1.trimester	postpartum	0.002997	0.011988
2.trimester	3.trimester	0.0999001	0.0999001
2.trimester	postpartum	0.01998	0.03996
3.trimester	postpartum	0.023976	0.047952

## Sheet: Table S4 
Timepoint	Child sex	BMI (prepregnancy)	Parity	Gestational diabetes	BMI (change)	Age
1.trimester	0.787	0.038961	0.373	0.916	0.565	0.509
2.trimester	0.4134	0.263	0.0212	0.1454	0.2108	0.713
3.trimester	0.256	0.3	0.556	0.231	0.725	0.299
postpartum	0.782	0.527	0.56	0.319	0.257	0.128

## Sheet: Table S5
		Shannon			OTU richness
Predictor	Df	χ2	p	fdr	χ2	p	fdr
PSS (pregnancy)	1	0.20858	0.647882	0.977781	0.27745	0.598377	0.972314
PSS (pregnancy x Timepoint)	3	0.421121	0.935846	0.977781	0.715139	0.869637	0.972314
PSS (postpartum)	1	0.12708	0.721479	0.977781	0.00167889	0.967316	0.972314
PSS (postpartum x Timepoint)	3	1.31423	0.725756	0.977781	1.23322	0.745049	0.972314
PSS (pregnancy - postpartum)	1	0.547104	0.459503	0.977781	0.215251	0.642682	0.972314
PSS (pregnancy - postpartum) x Timepoint	3	0.472572	0.924874	0.977781	1.68818	0.639565	0.972314
EPDS (pregnancy)	1	0.000775709	0.977781	0.977781	0.630607	0.427133	0.972314
EPDS (pregnancy x Timepoint)	3	1.14433	0.766385	0.977781	0.605385	0.895198	0.972314
EPDS (postpartum)	1	0.0293346	0.864009	0.977781	0.720617	0.395942	0.972314
EPDS (postpartum x Timepoint)	3	0.825341	0.843397	0.977781	0.231713	0.972314	0.972314
EPDS (pregnancy - postpartum)	1	0.111921	0.737967	0.977781	0.112316	0.737523	0.972314
EPDS (pregnancy - postpartum) x Timepoint	3	0.500629	0.918753	0.977781	0.766545	0.857451	0.972314
STAI (pregnancy)	1	0.0487566	0.825241	0.977781	0.102767	0.748535	0.972314
STAI (pregnancy x Timepoint)	3	0.354881	0.949397	0.977781	1.14176	0.767004	0.972314
STAI (postpartum)	1	0.447512	0.503519	0.977781	0.0165975	0.897491	0.972314
STAI (postpartum x Timepoint)	3	2.03812	0.564533	0.977781	0.99289	0.802972	0.972314
STAI (pregnancy - postpartum)	1	0.196038	0.657938	0.977781	0.098034	0.754202	0.972314
STAI (pregnancy - postpartum x Timepoint)	3	1.67369	0.642799	0.977781	0.891568	0.827462	0.972314
Cortisol (1st. trim.)	1	3.21607	0.0729187	0.977781	2.13838	0.143653	0.972314
Cortisol (1st. trim. x Timepoint)	3	2.50198	0.474934	0.977781	1.88174	0.59731	0.972314
Cortisol (2nd. trim.)	1	0.0667986	0.796056	0.977781	0.0355656	0.850415	0.972314
Cortisol (2nd. trim. x Timepoint)	3	0.983897	0.805148	0.977781	0.495883	0.919795	0.972314

## Sheet: Table S6
		Without covariates			With Covariates
Predictor	Time point	F	p	fdr	F	p	fdr
PSS (pregnancy)	1.trimester	0.0103609	0.032	0.3584	0.0103167	0.0403333	0.322667
PSS (pospartum)		0.00915958	0.0615	0.4305	0.0097849	0.06	0.373333
PSS (postpartum - pregnancy)		0.00492822	0.703	0.937333	0.00563406	0.537333	0.753333
STAI (pregnancy)		0.009524	0.0593333	0.4305	0.0106604	0.03075	0.287
STAI (pospartum)		0.00806876	0.1485	0.523765	0.00987916	0.0595	0.373333
STAI (postpartum - pregnancy)		0.00607435	0.438	0.697053	0.0060225	0.479	0.724973
EPDS (pregnancy)		0.012409	0.00979804	0.294874	0.0122091	0.0152462	0.27993
EPDS (pospartum)		0.00738676	0.202	0.56	0.00822304	0.136	0.456
EPDS (postpartum - pregnancy)		0.0083864	0.118	0.523765	0.00913267	0.08375	0.456
Cortisol (1st trimester))		0.0103399	0.124	0.523765	0.0103478	0.147	0.456
Cortisol (3rd trimester))		0.0165096	0.0157968	0.294874	0.0176557	0.0132467	0.27993
PSS (pregnancy)	2.trimester	0.00744591	0.209	0.56	0.00818963	0.171	0.456
PSS (pospartum)		0.00843491	0.13	0.523765	0.00899208	0.102	0.456
PSS (postpartum - pregnancy)		0.00428114	0.857	0.971	0.00568104	0.565	0.753333
STAI (pregnancy)		0.0035325	0.969	0.971	0.00415617	0.901	0.952
STAI (pospartum)		0.00709195	0.281	0.601481	0.00733721	0.277	0.554
STAI (postpartum - pregnancy)		0.00666469	0.35	0.6552	0.00684746	0.325	0.606667
EPDS (pregnancy)		0.00726645	0.232	0.56	0.00817049	0.171	0.456
EPDS (pospartum)		0.0058162	0.502	0.720821	0.0063403	0.401	0.6416
EPDS (postpartum - pregnancy)		0.00431038	0.862	0.971	0.00540231	0.589	0.76707
Cortisol (1st trimester))		0.00774436	0.394	0.697053	0.00699248	0.565	0.753333
Cortisol (3rd trimester))		0.0103671	0.156	0.523765	0.0107149	0.146	0.456
PSS (pregnancy)	3.trimester	0.0061725	0.473	0.697053	0.00691331	0.35125	0.614688
PSS (pospartum)		0.00508928	0.729	0.949395	0.00502697	0.743	0.892571
PSS (postpartum - pregnancy)		0.00357101	0.971	0.971	0.00378939	0.958	0.958
STAI (pregnancy)		0.00394358	0.915	0.971	0.00427145	0.885	0.952
STAI (pospartum)		0.00846522	0.159	0.523765	0.00820497	0.212	0.47712
STAI (postpartum - pregnancy)		0.00716367	0.29	0.601481	0.00709455	0.339	0.612387
EPDS (pregnancy)		0.00844298	0.156	0.523765	0.00947143	0.1005	0.456
EPDS (pospartum)		0.0037731	0.957	0.971	0.00405749	0.93	0.958
EPDS (postpartum - pregnancy)		0.00634859	0.441	0.697053	0.00729192	0.302	0.583172
Cortisol (1st trimester))		0.00761188	0.447	0.697053	0.00721532	0.543	0.753333
Cortisol (3rd trimester))		0.00787244	0.455	0.697053	0.00802631	0.462	0.718667
PSS (pregnancy)	postpartum	0.0045625	0.877	0.971	0.00501309	0.781	0.892571
PSS (pospartum)		0.00723528	0.351	0.6552	0.00794231	0.273	0.554
PSS (postpartum - pregnancy)		0.00820868	0.226	0.56	0.00922455	0.159	0.456
STAI (pregnancy)		0.00748383	0.305	0.61	0.00809953	0.241	0.519077
STAI (pospartum)		0.00827932	0.221333	0.56	0.00846605	0.207	0.47712
STAI (postpartum - pregnancy)		0.00678985	0.4108	0.697053	0.00703851	0.38525	0.634529
EPDS (pregnancy)		0.0043526	0.891	0.971	0.00484079	0.824	0.92288
EPDS (pospartum)		0.00348437	0.967	0.971	0.00388732	0.952	0.958
EPDS (postpartum - pregnancy)		0.0048603	0.811	0.971	0.00502992	0.758	0.892571
Cortisol (1st trimester))		0.00726764	0.524	0.7336	0.00738012	0.535	0.753333
Cortisol (3rd trimester))		0.011517	0.151	0.523765	0.0111157	0.181	0.460727

## Sheet: Table S7
			Bray Curits			Jaccard
Interval	Predictor	D.F.	F	p	fdr	F	p	fdr
1st. trimester ~ 2nd. trimester	PSS (pregnancy)	-1159	1.55495	0.214251	0.551599	1.24947	0.265351	0.69947
	PSS (pospartum)	-1158	0.157611	0.691905	0.840057	0.0385287	0.844639	0.938687
	PSS (postpartum - pregnancy)	-1158	2.34772	0.127479	0.551599	2.33064	0.128862	0.69947
	STAI (pregnancy)	-1159	1.67358	0.197668	0.551599	1.15234	0.284696	0.69947
	STAI (pospartum)	-1158	0.136012	0.712776	0.840057	0.0190848	0.890301	0.947739
	STAI (postpartum - pregnancy)	-1158	0.65103	0.420965	0.724393	0.703981	0.402725	0.69947
	EPDS (pregnancy)	-1159	3.62863	0.0586104	0.551599	1.90241	0.169758	0.69947
	EPDS (pospartum)	-1158	1.79389	0.182389	0.551599	0.706767	0.401798	0.69947
	EPDS (postpartum - pregnancy)	-1158	0.33137	0.565678	0.773889	0.338753	0.561385	0.784658
	Cortisol (1st trimester)	-1128	2.11644	0.148192	0.551599	1.34531	0.248275	0.69947
	Cortisol (3rd trimester)	-1125	0.602705	0.439026	0.724393	0.73528	0.392831	0.69947
2nd. trimester ~ 3rd. trimester	PSS (pregnancy)	-1152	2.21914	0.138395	0.551599	2.52007	0.114497	0.69947
	PSS (pospartum)	-1151	1.79228	0.182674	0.551599	1.97953	0.161508	0.69947
	PSS (postpartum - pregnancy)	-1151	0.0122286	0.912095	0.959618	0.00930739	0.923272	0.952125
	STAI (pregnancy)	-1152	0.638102	0.425653	0.724393	0.322991	0.57066	0.784658
	STAI (pospartum)	-1151	2.76524	0.0984204	0.551599	4.26131	0.0407121	0.67175
	STAI (postpartum - pregnancy)	-1151	6.3122	0.0130487	0.430607	7.56635	0.00667934	0.220418
	EPDS (pregnancy)	-1152	0.281879	0.596252	0.773889	0.189102	0.664286	0.843132
	EPDS (pospartum)	-1151	0.286051	0.593554	0.773889	0.034285	0.853352	0.938687
	EPDS (postpartum - pregnancy)	-1151	0.00308182	0.955803	0.959618	0.0649309	0.799215	0.938687
	Cortisol (1st trimester)	-1123	0.799692	0.372946	0.724393	0.743976	0.390083	0.69947
	Cortisol (3rd trimester)	-1120	2.46304	0.119208	0.551599	0.980336	0.324125	0.69947
3rd. trimester ~ postpartum	PSS (pregnancy)	-1136	0.610706	0.43589	0.724393	0.565202	0.45348	0.722832
	PSS (pospartum)	-1136	0.00257318	0.959618	0.959618	0.000158442	0.989976	0.989976
	PSS (postpartum - pregnancy)	-1136	1.11411	0.293076	0.690821	0.859072	0.355653	0.69947
	STAI (pregnancy)	-1136	0.862295	0.354755	0.724393	0.549072	0.459984	0.722832
	STAI (pospartum)	-1136	0.0453126	0.831751	0.916938	0.0570001	0.811664	0.938687
	STAI (postpartum - pregnancy)	-1136	0.261787	0.609731	0.773889	0.717858	0.398347	0.69947
	EPDS (pregnancy)	-1136	1.53646	0.217297	0.551599	0.876808	0.35075	0.69947
	EPDS (pospartum)	-1136	0.365514	0.546474	0.773889	0.437269	0.50957	0.764356
	EPDS (postpartum - pregnancy)	-1136	4.10512	0.0447236	0.551599	3.19228	0.0762308	0.69947
	Cortisol (1st trimester)	-1112	0.33617	0.563223	0.773889	0.70787	0.401961	0.69947
	Cortisol (3rd trimester)	-1109	0.044361	0.83358	0.916938	0.192875	0.661412	0.843132

## Sheet: Table S8
			Bray-Curtis			Jaccard
Interval	Predictor	D.F.	F	p	fdr	F	p	fdr
1.trimester	PSS (pregnancy)	-1166	2.66246	0.104649	0.722992	1.51836	0.219621	0.904732
	PSS (pospartum)	-1165	1.42407	0.234458	0.856109	0.76619	0.382678	0.904732
	PSS (postpartum - pregnancy)	-1165	0.849799	0.357963	0.856109	0.546234	0.460917	0.904732
	STAI (pregnancy)	-1166	1.95136	0.164316	0.722992	1.4757	0.226183	0.904732
	STAI (pospartum)	-1165	0.680012	0.41078	0.856109	0.509173	0.476511	0.904732
	STAI (postpartum - pregnancy)	-1165	0.157439	0.692041	0.944965	0.110204	0.740336	0.97946
	EPDS (pregnancy)	-1166	5.06809	0.0256903	0.607832	3.38729	0.0674971	0.836262
	EPDS (pospartum)	-1165	0.590648	0.443274	0.856109	0.23186	0.63079	0.904732
	EPDS (postpartum - pregnancy)	-1165	2.60593	0.108387	0.722992	2.21631	0.138479	0.836262
	Cortisol (1st trimester)	-1134	0.11943	0.7302	0.944965	0.296627	0.586917	0.904732
	Cortisol (3rd trimester)	-1131	0.161284	0.688636	0.944965	0.502098	0.479848	0.904732
2.trimester	PSS (pregnancy)	-1162	0.0388219	0.84405	0.946104	0.0610593	0.805144	0.981053
	PSS (pospartum)	-1161	7.96831e-05	0.992889	0.992889	0.000327878	0.985576	0.985576
	PSS (postpartum - pregnancy)	-1161	0.134882	0.713908	0.944965	0.00268282	0.958756	0.981053
	STAI (pregnancy)	-1162	0.0311651	0.860094	0.946104	0.0961867	0.756856	0.97946
	STAI (pospartum)	-1161	1.97887	0.161449	0.722992	2.1114	0.148164	0.836262
	STAI (postpartum - pregnancy)	-1161	2.09486	0.149752	0.722992	2.03322	0.155843	0.836262
	EPDS (pregnancy)	-1162	0.0151322	0.90225	0.968269	0.227734	0.633856	0.904732
	EPDS (pospartum)	-1161	0.650007	0.421307	0.856109	0.668578	0.414764	0.904732
	EPDS (postpartum - pregnancy)	-1161	0.836726	0.361711	0.856109	0.383004	0.53688	0.904732
	Cortisol (1st trimester)	-1131	4.96208	0.0276287	0.607832	2.501	0.116204	0.836262
	Cortisol (3rd trimester)	-1128	0.0723071	0.788443	0.946104	0.36654	0.545977	0.904732
3.trimester	PSS (pregnancy)	-1156	0.580406	0.447311	0.856109	0.230668	0.631706	0.904732
	PSS (pospartum)	-1155	1.18928	0.277178	0.856109	1.89129	0.171054	0.836262
	PSS (postpartum - pregnancy)	-1155	0.00812115	0.928311	0.972516	0.366927	0.545576	0.904732
	STAI (pregnancy)	-1156	0.609843	0.436038	0.856109	0.384511	0.536109	0.904732
	STAI (pospartum)	-1155	0.346022	0.557236	0.943014	0.547941	0.460287	0.904732
	STAI (postpartum - pregnancy)	-1155	0.0496164	0.824027	0.946104	0.00349217	0.952953	0.981053
	EPDS (pregnancy)	-1156	0.400388	0.527821	0.928965	0.435462	0.5103	0.904732
	EPDS (pospartum)	-1155	0.906264	0.342599	0.856109	1.95438	0.164126	0.836262
	EPDS (postpartum - pregnancy)	-1155	0.0373444	0.84702	0.946104	0.451644	0.502562	0.904732
	Cortisol (1st trimester)	-1127	0.580574	0.447511	0.856109	0.0266674	0.870543	0.981053
	Cortisol (3rd trimester)	-1124	0.196603	0.658256	0.944965	0.0534756	0.817506	0.981053
postpartum	PSS (pregnancy)	-1149	2.12992	0.146568	0.722992	1.22131	0.270896	0.904732
	PSS (pospartum)	-1149	0.439452	0.508418	0.928965	0.390869	0.532806	0.904732
	PSS (postpartum - pregnancy)	-1149	0.868338	0.352933	0.856109	0.296235	0.587071	0.904732
	STAI (pregnancy)	-1149	0.637418	0.425927	0.856109	0.223045	0.637425	0.904732
	STAI (pospartum)	-1149	0.0434568	0.835154	0.946104	0.0444952	0.833225	0.981053
	STAI (postpartum - pregnancy)	-1149	0.170318	0.680426	0.944965	0.023012	0.879632	0.981053
	EPDS (pregnancy)	-1149	3.77846	0.0538135	0.722992	2.13179	0.146392	0.836262
	EPDS (pospartum)	-1149	0.162425	0.687515	0.944965	0.00536277	0.941721	0.981053
	EPDS (postpartum - pregnancy)	-1149	2.18389	0.141587	0.722992	1.95261	0.164398	0.836262
	Cortisol (1st trimester)	-1122	0.133704	0.715261	0.944965	0.0112455	0.915722	0.981053
	Cortisol (3rd trimester)	-1119	0.00240598	0.960962	0.98331	0.185909	0.667131	0.917304
